# Supplementary material for: Fine-Scale Population Genetic Structure and Parapatric Cryptic Species of Kuruma Shrimp (Marsupenaeus japonicus), Along the Northwestern Pacific Coast of China
Source: Front Genet. 2020 Feb 25;11:118. doi: 10.3389/fgene.2020.00118 (PMC7052491; doi:10.3389/fgene.2020.00118)
Supplement: Supplementary file 2 [file DataSheet_2.xlsx]

## Sheet: Table S1
TABLE S1. Summary of transcriptome data of HL1 (var. I) and HL2 (var. II) samples.
Samples	Read reads	Clean reads	Total length (bp)	Unigenes	Mean length	Length range	N50	Q30 (%)	GC (%)	CDS (ESTSCAN)	CDS (homolog)
HL1 (var. I)	193629906	178743828	26.80G	77049	704	201~38248	1281	91.88	49.53	31234	14126
HL2 (var. II)	187827408	177323416	26.50G	84561	695	201~38243	1244	91.73	48.67	33389	13695

## Sheet: Table S2
TABLE S2. Putative orthologous genes and dN/dS analysis.
Ortholog_Id	S1	S2	dN/dS
OG00010	S1|c33412_g1	S2|c42979_g1	0.2875
OG00011	S1|c39308_g1	S2|c44408_g1	0.04547
OG00020	S1|c33259_g1	S2|c38510_g1	0.03031
OG00026	S1|c39670_g3	S2|c44619_g1	0.02031
OG00032	S1|c39673_g1	S2|c38974_g1	0.22098
OG00035	S1|c33387_g1	S2|c41896_g1	0.0001
OG00044	S1|c39249_g1	S2|c41533_g2	0.05765
OG00046	S1|c32925_g1	S2|c43736_g3	0.03829
OG00049	S1|c37844_g3	S2|c38895_g1	0.02212
OG00050	S1|c38363_g1	S2|c43281_g1	0.18879
OG00054	S1|c36366_g1	S2|c41859_g1	0.2404
OG00061	S1|c57340_g1	S2|c24121_g1	0.0001
OG00071	S1|c40251_g3	S2|c39664_g1	0.02106
OG00079	S1|c38489_g2	S2|c42301_g3	0.0001
OG00107	S1|c33060_g1	S2|c41282_g1	0.70545
OG00110	S1|c31275_g1	S2|c24852_g1	0.05967
OG00116	S1|c39413_g1	S2|c44472_g1	0.07914
OG00119	S1|c38057_g1	S2|c30179_g1	0.0001
OG00120	S1|c38495_g1	S2|c42300_g1	0.14545
OG00122	S1|c32391_g1	S2|c42635_g3	0.0001
OG00127	S1|c37341_g1	S2|c43712_g1	0.15363
OG00128	S1|c31744_g1	S2|c44314_g6	0.02197
OG00130	S1|c35222_g1	S2|c40502_g1	0.0001
OG00132	S1|c37483_g1	S2|c37283_g1	0.0001
OG00167	S1|c30076_g1	S2|c33294_g1	0.0001
OG00177	S1|c54207_g1	S2|c52864_g1	1.00008
OG00186	S1|c38505_g1	S2|c44220_g1	0.22487
OG00206	S1|c23669_g1	S2|c36622_g1	0.20084
OG00208	S1|c34548_g1	S2|c37794_g1	0.09225
OG00214	S1|c39018_g2	S2|c42941_g2	0.0001
OG00218	S1|c40145_g2	S2|c40904_g2	0.29212
OG00219	S1|c37239_g1	S2|c44724_g2	0.0409
OG00222	S1|c40524_g1	S2|c44896_g1	0.00628
OG00224	S1|c73147_g1	S2|c52758_g1	0.0001
OG00235	S1|c40009_g1	S2|c44961_g3	0.03945
OG00237	S1|c34117_g1	S2|c39488_g1	0.02011
OG00238	S1|c38790_g1	S2|c40047_g1	0.09097
OG00239	S1|c39459_g1	S2|c43298_g1	0.0001
OG00240	S1|c40603_g1	S2|c43948_g1	0.26662
OG00246	S1|c36642_g3	S2|c40145_g1	0.0001
OG00249	S1|c38296_g1	S2|c42516_g1	0.1891
OG00250	S1|c38220_g1	S2|c44092_g1	0.16701
OG00254	S1|c39794_g1	S2|c42533_g1	0.0001
OG00264	S1|c20710_g1	S2|c59394_g1	0.0001
OG00267	S1|c35023_g1	S2|c39481_g1	0.0337
OG00269	S1|c38774_g1	S2|c41086_g1	0.06932
OG00270	S1|c37998_g1	S2|c43444_g2	0.0001
OG00284	S1|c38936_g2	S2|c40279_g1	0.0001
OG00286	S1|c39920_g1	S2|c43735_g1	0.12394
OG00291	S1|c35535_g1	S2|c41119_g2	0.0078
OG00305	S1|c26062_g1	S2|c38079_g1	0.0001
OG00309	S1|c28888_g1	S2|c39804_g1	0.0001
OG00313	S1|c33046_g1	S2|c32726_g1	0.0001
OG00315	S1|c38080_g1	S2|c41664_g2	0.02768
OG00325	S1|c35274_g1	S2|c43192_g1	0.0487
OG00329	S1|c26097_g1	S2|c32226_g1	0.0001
OG00339	S1|c31978_g1	S2|c39765_g1	0.05539
OG00343	S1|c35460_g1	S2|c39519_g1	0.08564
OG00355	S1|c39075_g1	S2|c41940_g1	0.0001
OG00375	S1|c37662_g1	S2|c41535_g1	0.05309
OG00393	S1|c33892_g2	S2|c38871_g1	0.04583
OG00404	S1|c35930_g1	S2|c29107_g1	0.1586
OG00405	S1|c40111_g2	S2|c44146_g1	0.0001
OG00407	S1|c40598_g3	S2|c41553_g2	0.02996
OG00412	S1|c37487_g1	S2|c41982_g1	0.0001
OG00438	S1|c1286_g1	S2|c42419_g2	0.13604
OG00441	S1|c38176_g1	S2|c41619_g1	0.01626
OG00450	S1|c22198_g1	S2|c38044_g1	0.0001
OG00464	S1|c28554_g1	S2|c38001_g1	0.0001
OG00482	S1|c38807_g2	S2|c42590_g1	0.27061
OG00492	S1|c38299_g2	S2|c28664_g1	0.0001
OG00495	S1|c14649_g1	S2|c21056_g1	0.3266
OG00506	S1|c28434_g1	S2|c37203_g1	0.0001
OG00513	S1|c29493_g1	S2|c33291_g1	0.0001
OG00570	S1|c38671_g3	S2|c42726_g1	0.0001
OG00576	S1|c18841_g1	S2|c367_g1	0.0001
OG00597	S1|c34018_g1	S2|c44439_g1	0.19877
OG00602	S1|c16108_g1	S2|c34885_g1	0.07183
OG00603	S1|c36820_g1	S2|c41243_g1	0.0001
OG00605	S1|c13337_g2	S2|c36877_g1	0.0001
OG00608	S1|c32015_g1	S2|c32093_g1	0.0001
OG00614	S1|c26907_g1	S2|c43278_g2	0.32185
OG00616	S1|c30039_g1	S2|c33845_g1	0.0001
OG00621	S1|c34638_g1	S2|c31141_g1	0.0001
OG00636	S1|c39737_g1	S2|c44030_g1	0.03676
OG00639	S1|c37072_g1	S2|c41325_g1	0.0469
OG00645	S1|c26985_g1	S2|c8302_g1	0.0001
OG00647	S1|c26799_g1	S2|c26481_g1	0.0001
OG00649	S1|c29239_g1	S2|c60072_g1	0.0001
OG00651	S1|c39269_g1	S2|c40667_g1	0.03299
OG00653	S1|c34280_g1	S2|c35197_g2	0.0001
OG00656	S1|c35481_g1	S2|c41663_g1	0.06728
OG00661	S1|c39885_g1	S2|c40053_g1	0.08553
OG00664	S1|c38362_g1	S2|c44626_g1	0.34306
OG00668	S1|c27097_g1	S2|c29100_g1	0.0001
OG00672	S1|c31881_g1	S2|c42341_g1	0.19035
OG00673	S1|c39273_g1	S2|c42374_g1	0.02306
OG00689	S1|c37174_g1	S2|c29396_g1	0.0001
OG00695	S1|c35410_g1	S2|c42337_g1	0.03722
OG00700	S1|c32419_g1	S2|c36579_g3	0.0001
OG00707	S1|c31602_g1	S2|c37703_g1	0.0784
OG00737	S1|c33225_g1	S2|c36230_g1	0.0001
OG00739	S1|c39215_g1	S2|c43656_g2	0.0001
OG00753	S1|c38850_g4	S2|c43939_g1	0.02653
OG00769	S1|c37096_g1	S2|c41421_g1	0.05299
OG00814	S1|c33648_g2	S2|c29654_g1	0.80108
OG00815	S1|c38972_g1	S2|c43104_g1	0.0001
OG00821	S1|c38454_g2	S2|c43780_g1	0.0488
OG00823	S1|c23386_g1	S2|c34476_g1	0.0001
OG00828	S1|c37943_g1	S2|c44722_g3	0.0001
OG00833	S1|c7680_g1	S2|c33419_g1	0.0001
OG00835	S1|c30448_g1	S2|c40600_g1	0.0001
OG00840	S1|c30153_g1	S2|c41278_g1	0.05941
OG00845	S1|c35109_g1	S2|c41419_g1	0.0001
OG00846	S1|c10029_g1	S2|c81772_g1	0.05166
OG00848	S1|c38907_g1	S2|c39574_g1	0.0001
OG00851	S1|c10111_g2	S2|c36672_g1	0.10109
OG00853	S1|c31070_g1	S2|c37421_g1	0.0001
OG00856	S1|c34529_g1	S2|c41778_g2	0.0001
OG00873	S1|c27612_g1	S2|c68630_g1	0.0001
OG00878	S1|c35887_g1	S2|c34837_g1	0.09815
OG00880	S1|c38806_g1	S2|c38150_g1	0.0001
OG00890	S1|c30038_g1	S2|c38357_g1	0.0647
OG00891	S1|c39657_g2	S2|c41688_g1	0.08779
OG00900	S1|c32307_g1	S2|c35151_g1	0.33303
OG00913	S1|c36320_g1	S2|c41692_g3	0.07563
OG00915	S1|c39747_g4	S2|c44554_g1	0.0001
OG00918	S1|c31993_g1	S2|c25081_g1	0.0001
OG00919	S1|c34512_g1	S2|c35961_g1	0.0001
OG00939	S1|c40341_g1	S2|c44997_g1	0.01218
OG00942	S1|c36995_g1	S2|c42799_g1	0.01031
OG00949	S1|c38952_g2	S2|c43140_g1	0.042
OG00951	S1|c35520_g1	S2|c43762_g2	0.23695
OG00952	S1|c28591_g1	S2|c41948_g1	0.0001
OG00956	S1|c39150_g1	S2|c43683_g3	0.04262
OG00959	S1|c40354_g1	S2|c44083_g1	0.01353
OG00961	S1|c40826_g1	S2|c8818_g1	0.60378
OG00971	S1|c34522_g1	S2|c38513_g3	0.08052
OG00979	S1|c22448_g1	S2|c25104_g1	0.0001
OG00998	S1|c34761_g1	S2|c38521_g1	0.22505
OG01003	S1|c39679_g1	S2|c44954_g1	0.0001
OG01004	S1|c63379_g1	S2|c48591_g1	1.00001
OG01019	S1|c35592_g1	S2|c38174_g1	0.13068
OG01029	S1|c37110_g2	S2|c43756_g1	0.11748
OG01030	S1|c27816_g1	S2|c41470_g1	0.1013
OG01033	S1|c39339_g1	S2|c42606_g1	0.0001
OG01037	S1|c37566_g1	S2|c42946_g1	0.10398
OG01044	S1|c37476_g2	S2|c27268_g1	0.0001
OG01045	S1|c38113_g1	S2|c41219_g1	0.04146
OG01054	S1|c36723_g1	S2|c39372_g1	0.0177
OG01058	S1|c33536_g1	S2|c73284_g1	0.0001
OG01060	S1|c33564_g1	S2|c36976_g1	0.16539
OG01091	S1|c38479_g1	S2|c40652_g1	0.06615
OG01101	S1|c38869_g1	S2|c41300_g1	0.0001
OG01110	S1|c33352_g1	S2|c37266_g1	0.20622
OG01117	S1|c34901_g1	S2|c26176_g2	0.0001
OG01120	S1|c37820_g1	S2|c43967_g1	0.0001
OG01121	S1|c39544_g1	S2|c42898_g1	0.0001
OG01132	S1|c54869_g1	S2|c40200_g2	0.99944
OG01133	S1|c34448_g1	S2|c25135_g1	0.02274
OG01148	S1|c19510_g1	S2|c8478_g1	0.28359
OG01149	S1|c32593_g2	S2|c35986_g1	0.0001
OG01151	S1|c39096_g1	S2|c44202_g1	0.01546
OG01182	S1|c36641_g2	S2|c40200_g1	0.08763
OG01189	S1|c26098_g1	S2|c38019_g1	0.0001
OG01190	S1|c33771_g1	S2|c38581_g1	0.06744
OG01192	S1|c29760_g1	S2|c18055_g1	0.15187
OG01198	S1|c40360_g2	S2|c43219_g1	0.0001
OG01205	S1|c39839_g1	S2|c42569_g1	0.19682
OG01210	S1|c40276_g2	S2|c43829_g1	0.01391
OG01220	S1|c43058_g1	S2|c40793_g1	0.0001
OG01223	S1|c26180_g1	S2|c35461_g2	0.0001
OG01225	S1|c39671_g1	S2|c43931_g1	0.0001
OG01230	S1|c31806_g1	S2|c30074_g1	0.0001
OG01232	S1|c38035_g1	S2|c44582_g1	0.0001
OG01239	S1|c40026_g6	S2|c30004_g1	0.0001
OG01242	S1|c40064_g1	S2|c42614_g1	0.03271
OG01261	S1|c30594_g1	S2|c34860_g1	0.03863
OG01263	S1|c21675_g1	S2|c31948_g1	0.0001
OG01269	S1|c36029_g1	S2|c41564_g1	0.0001
OG01270	S1|c27780_g2	S2|c30556_g1	0.08518
OG01271	S1|c40589_g3	S2|c45024_g3	0.0001
OG01273	S1|c35073_g1	S2|c39474_g1	1
OG01275	S1|c33107_g1	S2|c34330_g2	0.04718
OG01279	S1|c27064_g1	S2|c38543_g1	0.0001
OG01282	S1|c35505_g1	S2|c31182_g1	0.2487
OG01286	S1|c37195_g1	S2|c38659_g1	0.10162
OG01289	S1|c37645_g1	S2|c41056_g1	0.0001
OG01290	S1|c33891_g1	S2|c38605_g1	0.041
OG01291	S1|c23906_g2	S2|c42893_g1	0.0001
OG01295	S1|c25788_g1	S2|c67792_g1	0.0001
OG01302	S1|c36525_g1	S2|c27208_g2	0.0001
OG01303	S1|c34991_g1	S2|c42317_g1	0.0001
OG01307	S1|c32181_g1	S2|c25386_g1	0.14489
OG01310	S1|c33200_g1	S2|c39689_g1	0.46155
OG01314	S1|c30177_g1	S2|c17308_g1	0.0001
OG01324	S1|c37088_g1	S2|c44052_g1	0.0001
OG01333	S1|c36893_g3	S2|c44103_g1	0.0001
OG01341	S1|c40596_g1	S2|c45069_g6	0.0001
OG01345	S1|c47255_g1	S2|c74450_g1	0.8498
OG01379	S1|c38959_g2	S2|c41832_g2	0.0001
OG01390	S1|c38948_g1	S2|c41964_g1	0.0001
OG01392	S1|c40130_g1	S2|c38473_g1	0.0001
OG01395	S1|c40058_g2	S2|c44258_g1	0.0294
OG01398	S1|c31189_g1	S2|c34077_g1	0.0001
OG01404	S1|c36501_g1	S2|c26879_g1	0.0001
OG01407	S1|c37016_g1	S2|c38222_g1	0.02698
OG01413	S1|c37698_g2	S2|c42148_g1	0.05176
OG01416	S1|c11325_g1	S2|c38029_g1	0.0001
OG01418	S1|c39482_g1	S2|c43650_g1	0.29009
OG01421	S1|c36181_g1	S2|c44163_g2	0.03177
OG01422	S1|c53572_g1	S2|c32834_g1	0.0001
OG01429	S1|c40408_g2	S2|c44730_g2	0.0001
OG01436	S1|c17098_g1	S2|c40848_g1	0.0001
OG01439	S1|c39304_g1	S2|c43560_g2	0.0001
OG01465	S1|c35643_g1	S2|c41081_g1	0.0001
OG01466	S1|c37222_g1	S2|c36106_g1	0.0001
OG01476	S1|c2933_g1	S2|c23966_g1	0.031
OG01485	S1|c28321_g1	S2|c38820_g1	0.98108
OG01486	S1|c37567_g1	S2|c38956_g1	0.16077
OG01495	S1|c37054_g1	S2|c43773_g2	0.0001
OG01497	S1|c39967_g1	S2|c44319_g1	0.0001
OG01504	S1|c33314_g1	S2|c43858_g1	0.0001
OG01507	S1|c36265_g1	S2|c42410_g1	0.03128
OG01521	S1|c37551_g1	S2|c31554_g1	0.0001
OG01522	S1|c40295_g2	S2|c44920_g1	0.0001
OG01527	S1|c24805_g1	S2|c37474_g1	0.04091
OG01532	S1|c34379_g1	S2|c43808_g1	0.0001
OG01536	S1|c30224_g1	S2|c32887_g1	0.13371
OG01540	S1|c37744_g1	S2|c43193_g1	0.0001
OG01542	S1|c37760_g2	S2|c43280_g1	0.06046
OG01548	S1|c31524_g1	S2|c30180_g1	0.02769
OG01556	S1|c39309_g1	S2|c44441_g1	0.0001
OG01590	S1|c31314_g1	S2|c39790_g1	0.0001
OG01593	S1|c16112_g1	S2|c68104_g1	0.0001
OG01598	S1|c35466_g1	S2|c40290_g2	0.0001
OG01605	S1|c38530_g1	S2|c42513_g1	0.05865
OG01621	S1|c28012_g1	S2|c47514_g1	0.0001
OG01625	S1|c39938_g2	S2|c43243_g2	0.0001
OG01630	S1|c31937_g1	S2|c36887_g1	0.0001
OG01635	S1|c23853_g1	S2|c41472_g1	0.07685
OG01640	S1|c8180_g1	S2|c42009_g1	0.03283
OG01641	S1|c66333_g1	S2|c24679_g1	0.0001
OG01642	S1|c29387_g1	S2|c24027_g1	0.0001
OG01656	S1|c36168_g1	S2|c40046_g1	0.0001
OG01672	S1|c36457_g1	S2|c30175_g1	0.0824
OG01683	S1|c37819_g1	S2|c39422_g1	0.0232
OG01685	S1|c30806_g1	S2|c26121_g1	0.30127
OG01687	S1|c29890_g1	S2|c32817_g1	0.0001
OG01693	S1|c35500_g2	S2|c43570_g1	0.21194
OG01724	S1|c38405_g1	S2|c38748_g1	0.13354
OG01736	S1|c35528_g1	S2|c37352_g1	0.21225
OG01739	S1|c28874_g1	S2|c41004_g1	0.1894
OG01746	S1|c34093_g2	S2|c40354_g1	0.0001
OG01753	S1|c33789_g2	S2|c28659_g1	1.00003
OG01754	S1|c34353_g1	S2|c41648_g1	0.05531
OG01766	S1|c36768_g1	S2|c43774_g1	0.0001
OG01776	S1|c37466_g1	S2|c42733_g1	0.10969
OG01781	S1|c30271_g1	S2|c38035_g1	0.30978
OG01789	S1|c35621_g1	S2|c22327_g1	0.10684
OG01794	S1|c39985_g2	S2|c43172_g1	0.0001
OG01799	S1|c60198_g1	S2|c30213_g1	0.0001
OG01801	S1|c38486_g1	S2|c42837_g1	0.00866
OG01811	S1|c40166_g1	S2|c44320_g1	0.02829
OG01819	S1|c27609_g1	S2|c28056_g1	0.0001
OG01826	S1|c36516_g1	S2|c43659_g1	0.0001
OG01833	S1|c832_g1	S2|c29069_g1	0.26187
OG01834	S1|c34002_g1	S2|c37212_g1	0.03321
OG01837	S1|c24791_g1	S2|c21521_g1	0.07625
OG01838	S1|c41744_g1	S2|c40848_g2	0.65916
OG01840	S1|c38114_g1	S2|c42930_g1	0.06283
OG01868	S1|c40446_g1	S2|c44704_g3	0.02552
OG01887	S1|c37777_g1	S2|c36045_g1	0.0001
OG01890	S1|c38396_g1	S2|c43131_g1	0.02656
OG01902	S1|c7767_g1	S2|c20945_g1	0.0001
OG01906	S1|c36791_g1	S2|c39693_g1	0.03568
OG01917	S1|c35723_g1	S2|c37931_g1	0.11762
OG01919	S1|c33684_g1	S2|c34829_g1	0.0001
OG01922	S1|c37504_g1	S2|c40079_g1	0.0001
OG01923	S1|c39302_g1	S2|c39211_g1	0.0191
OG01924	S1|c34157_g1	S2|c37254_g1	0.0001
OG01925	S1|c19994_g1	S2|c39732_g2	0.07513
OG01932	S1|c39329_g1	S2|c39354_g1	0.04178
OG01938	S1|c38326_g2	S2|c14098_g1	0.0001
OG01948	S1|c37017_g1	S2|c40224_g1	0.42772
OG01952	S1|c35334_g1	S2|c33520_g1	0.0001
OG01954	S1|c38177_g1	S2|c42354_g1	0.0001
OG01966	S1|c37840_g1	S2|c36962_g1	0.0001
OG01969	S1|c32545_g1	S2|c43610_g1	0.0001
OG01970	S1|c38439_g1	S2|c40025_g1	0.09408
OG01971	S1|c29359_g1	S2|c31263_g1	0.10106
OG01980	S1|c37238_g4	S2|c39722_g2	0.0001
OG01986	S1|c23634_g1	S2|c39131_g1	0.0001
OG01990	S1|c18416_g1	S2|c30177_g1	0.0001
OG01994	S1|c37475_g1	S2|c42408_g2	0.0001
OG01995	S1|c26636_g2	S2|c34428_g1	0.0001
OG01997	S1|c34183_g1	S2|c44015_g1	0.01773
OG02051	S1|c36588_g1	S2|c39920_g1	0.02622
OG02060	S1|c40370_g1	S2|c44818_g1	0.87991
OG02061	S1|c34341_g1	S2|c34602_g1	0.0001
OG02066	S1|c39633_g1	S2|c44881_g2	0.0457
OG02067	S1|c35759_g1	S2|c37217_g1	0.0001
OG02068	S1|c38754_g1	S2|c44753_g1	0.0001
OG02078	S1|c36921_g3	S2|c43653_g1	0.0001
OG02081	S1|c35278_g1	S2|c40231_g1	0.0001
OG02082	S1|c36790_g1	S2|c42004_g1	0.0001
OG02099	S1|c28531_g1	S2|c27200_g1	0.0001
OG02101	S1|c40021_g7	S2|c42095_g1	0.33143
OG02105	S1|c35137_g1	S2|c37630_g1	0.0001
OG02107	S1|c36318_g1	S2|c41367_g3	0.08222
OG02109	S1|c39725_g1	S2|c39396_g2	0.03373
OG02110	S1|c39032_g1	S2|c43794_g3	0.0001
OG02112	S1|c34666_g1	S2|c40981_g1	0.07916
OG02113	S1|c39771_g1	S2|c43552_g2	0.0001
OG02121	S1|c11135_g1	S2|c4940_g1	0.0001
OG02128	S1|c37879_g1	S2|c36897_g1	0.04206
OG02130	S1|c4385_g1	S2|c238_g1	0.0001
OG02134	S1|c39575_g1	S2|c41975_g1	0.0001
OG02136	S1|c38395_g1	S2|c43315_g1	0.02856
OG02145	S1|c21373_g1	S2|c32211_g1	2.48098
OG02148	S1|c13746_g1	S2|c44192_g1	0.0001
OG02152	S1|c27251_g1	S2|c20511_g1	0.12188
OG02161	S1|c35446_g1	S2|c42350_g1	0.09862
OG02175	S1|c32457_g1	S2|c32127_g1	0.22859
OG02183	S1|c38443_g1	S2|c12534_g1	0.0819
OG02188	S1|c12682_g1	S2|c3549_g1	0.0001
OG02191	S1|c27865_g2	S2|c33603_g1	0.23368
OG02192	S1|c27804_g1	S2|c76948_g1	0.04306
OG02197	S1|c34406_g1	S2|c43305_g2	0.0001
OG02198	S1|c40277_g1	S2|c44750_g3	0.01984
OG02242	S1|c32768_g1	S2|c21176_g1	0.46827
OG02251	S1|c29541_g1	S2|c29614_g1	0.0001
OG02254	S1|c36785_g2	S2|c42968_g1	0.02523
OG02258	S1|c38043_g1	S2|c26289_g1	0.08113
OG02261	S1|c40355_g1	S2|c44416_g1	0.03182
OG02266	S1|c29935_g1	S2|c16986_g1	0.0001
OG02267	S1|c38371_g1	S2|c38882_g1	0.0001
OG02277	S1|c38708_g1	S2|c44641_g2	0.03435
OG02278	S1|c36272_g1	S2|c39935_g1	0.05436
OG02291	S1|c38187_g1	S2|c43141_g1	0.13148
OG02295	S1|c31658_g2	S2|c37809_g1	0.17937
OG02298	S1|c18572_g1	S2|c29492_g1	0.0001
OG02301	S1|c28258_g1	S2|c38837_g1	0.08991
OG02304	S1|c34479_g1	S2|c34352_g1	0.06439
OG02306	S1|c39970_g2	S2|c43749_g3	0.0001
OG02310	S1|c40179_g1	S2|c44525_g1	0.31731
OG02312	S1|c28762_g1	S2|c44560_g1	0.04721
OG02319	S1|c28717_g1	S2|c36298_g1	0.14173
OG02321	S1|c38331_g1	S2|c42387_g1	0.0001
OG02342	S1|c32476_g1	S2|c39135_g1	0.08433
OG02344	S1|c36311_g1	S2|c38588_g1	0.0001
OG02355	S1|c36360_g1	S2|c36266_g1	0.0001
OG02359	S1|c33456_g1	S2|c43122_g1	0.40826
OG02367	S1|c39760_g2	S2|c42699_g1	0.26199
OG02369	S1|c38837_g2	S2|c27822_g1	1
OG02371	S1|c40300_g1	S2|c44426_g1	0.01839
OG02374	S1|c37596_g1	S2|c36309_g1	0.0001
OG02378	S1|c32550_g1	S2|c42324_g1	0.0001
OG02395	S1|c54079_g1	S2|c30146_g1	0.0001
OG02401	S1|c37881_g2	S2|c41244_g1	0.27741
OG02409	S1|c38188_g1	S2|c44047_g1	0.08686
OG02412	S1|c38837_g1	S2|c40051_g1	0.03081
OG02419	S1|c40384_g2	S2|c42972_g1	0.0001
OG02420	S1|c39782_g1	S2|c42672_g2	0.0001
OG02421	S1|c37429_g1	S2|c43961_g3	0.0001
OG02427	S1|c38612_g1	S2|c40657_g1	0.0001
OG02463	S1|c31872_g1	S2|c36482_g1	1.27411
OG02474	S1|c34890_g1	S2|c38441_g1	0.0001
OG02477	S1|c31400_g1	S2|c42694_g1	0.0001
OG02480	S1|c28796_g1	S2|c31450_g2	0.0001
OG02483	S1|c40330_g1	S2|c42814_g1	0.0001
OG02492	S1|c34417_g1	S2|c60105_g1	0.12019
OG02493	S1|c38738_g1	S2|c42134_g2	0.2985
OG02503	S1|c54064_g1	S2|c45937_g1	0.0001
OG02504	S1|c37657_g1	S2|c41789_g1	0.03799
OG02511	S1|c35616_g1	S2|c43982_g1	0.46057
OG02513	S1|c26687_g1	S2|c30478_g1	0.0001
OG02519	S1|c39559_g1	S2|c44524_g1	0.0363
OG02521	S1|c29386_g2	S2|c36477_g2	0.0001
OG02523	S1|c24372_g1	S2|c43132_g1	0.0001
OG02526	S1|c17265_g1	S2|c34870_g1	0.0001
OG02531	S1|c34194_g1	S2|c25928_g1	0.0001
OG02532	S1|c37989_g1	S2|c41963_g1	0.04636
OG02535	S1|c33093_g1	S2|c39528_g1	0.0001
OG02553	S1|c40280_g2	S2|c39286_g1	0.0001
OG02555	S1|c40298_g1	S2|c44246_g4	0.00825
OG02557	S1|c29185_g1	S2|c31623_g1	0.29051
OG02558	S1|c35867_g1	S2|c37640_g1	0.14111
OG02565	S1|c36402_g2	S2|c43983_g1	0.0001
OG02569	S1|c35191_g1	S2|c44559_g1	0.0001
OG02570	S1|c27763_g1	S2|c23983_g1	0.0001
OG02575	S1|c39362_g1	S2|c43606_g1	0.0001
OG02580	S1|c34606_g1	S2|c34759_g1	0.0001
OG02592	S1|c3604_g1	S2|c40084_g1	0.0001
OG02593	S1|c47102_g1	S2|c38410_g2	0.0001
OG02594	S1|c35259_g1	S2|c42384_g1	0.04629
OG02601	S1|c30170_g1	S2|c44012_g1	0.15177
OG02608	S1|c37009_g2	S2|c12532_g1	0.0001
OG02615	S1|c38878_g1	S2|c42352_g1	0.05668
OG02627	S1|c39247_g1	S2|c8756_g1	0.0001
OG02631	S1|c39041_g3	S2|c41643_g1	0.0001
OG02633	S1|c25821_g1	S2|c43078_g1	0.0001
OG02635	S1|c33230_g2	S2|c40482_g1	0.16488
OG02640	S1|c40200_g2	S2|c34732_g1	0.0001
OG02652	S1|c21492_g1	S2|c35196_g1	0.03333
OG02653	S1|c39630_g2	S2|c45037_g1	0.0001
OG02654	S1|c40218_g1	S2|c44568_g1	0.00943
OG02659	S1|c37847_g1	S2|c41956_g1	0.12563
OG02715	S1|c73721_g1	S2|c53362_g1	1
OG02718	S1|c37938_g1	S2|c40918_g1	0.25863
OG02719	S1|c38335_g1	S2|c38911_g1	0.044
OG02724	S1|c38500_g1	S2|c41350_g1	0.06308
OG02734	S1|c25690_g1	S2|c32967_g1	0.17606
OG02740	S1|c36327_g1	S2|c42329_g1	0.0001
OG02744	S1|c33177_g1	S2|c35455_g1	0.0001
OG02747	S1|c38733_g1	S2|c38807_g2	0.16961
OG02750	S1|c36065_g1	S2|c36467_g1	0.0001
OG02753	S1|c39666_g2	S2|c44455_g1	0.04612
OG02754	S1|c34466_g1	S2|c40757_g1	0.0001
OG02757	S1|c1490_g1	S2|c24829_g1	0.10876
OG02768	S1|c33955_g2	S2|c33522_g2	0.0001
OG02772	S1|c39340_g2	S2|c44082_g1	0.06559
OG02774	S1|c39519_g1	S2|c44244_g1	0.05052
OG02781	S1|c37790_g2	S2|c43771_g2	0.07035
OG02782	S1|c40607_g2	S2|c45038_g2	0.09247
OG02796	S1|c38874_g2	S2|c40949_g1	0.03026
OG02798	S1|c33347_g1	S2|c34558_g1	0.11514
OG02804	S1|c12436_g1	S2|c30600_g1	0.68004
OG02810	S1|c37169_g1	S2|c34723_g1	0.0251
OG02812	S1|c53813_g1	S2|c5342_g1	0.0001
OG02813	S1|c38866_g1	S2|c44493_g1	0.0001
OG02820	S1|c17910_g1	S2|c37872_g1	0.0001
OG02821	S1|c35192_g1	S2|c36126_g1	0.06579
OG02827	S1|c15859_g2	S2|c36765_g1	0.0001
OG02828	S1|c34148_g1	S2|c42836_g1	0.13068
OG02836	S1|c34270_g1	S2|c39773_g1	0.0001
OG02839	S1|c34852_g1	S2|c40552_g1	0.03206
OG02842	S1|c26769_g1	S2|c40163_g1	0.0001
OG02844	S1|c38161_g1	S2|c41456_g1	0.11117
OG02845	S1|c35724_g1	S2|c40690_g1	0.0001
OG02848	S1|c53687_g1	S2|c38049_g1	0.14152
OG02859	S1|c31148_g1	S2|c36670_g1	0.0001
OG02862	S1|c28410_g1	S2|c44786_g1	0.01282
OG02866	S1|c16761_g1	S2|c39092_g1	0.05619
OG02877	S1|c38148_g1	S2|c44078_g3	0.14034
OG02880	S1|c40126_g2	S2|c43156_g1	0.02223
OG02882	S1|c37278_g2	S2|c40286_g1	0.0001
OG02888	S1|c40559_g2	S2|c31503_g1	0.05057
OG02893	S1|c30000_g1	S2|c34911_g1	0.13841
OG02904	S1|c23972_g1	S2|c39715_g1	0.09522
OG02907	S1|c74700_g1	S2|c28750_g1	0.11655
OG02909	S1|c27449_g1	S2|c35425_g1	0.2141
OG02910	S1|c33794_g1	S2|c43555_g4	0.0001
OG02922	S1|c30751_g1	S2|c42201_g3	0.04496
OG02924	S1|c33808_g1	S2|c39463_g1	0.0001
OG02933	S1|c35649_g2	S2|c39024_g1	0.0001
OG02936	S1|c32593_g3	S2|c35986_g2	0.0601
OG02940	S1|c38875_g1	S2|c42255_g1	0.08832
OG03004	S1|c24370_g1	S2|c37731_g1	0.05271
OG03005	S1|c39913_g1	S2|c41387_g1	0.05227
OG03010	S1|c38361_g1	S2|c37740_g1	0.01497
OG03025	S1|c37025_g1	S2|c36480_g1	0.03867
OG03027	S1|c31255_g1	S2|c37956_g1	0.38257
OG03031	S1|c12338_g1	S2|c35401_g1	0.53801
OG03032	S1|c36076_g1	S2|c39276_g1	0.02934
OG03033	S1|c36574_g1	S2|c34396_g2	0.15448
OG03036	S1|c38955_g1	S2|c44840_g1	0.04171
OG03045	S1|c37741_g1	S2|c39456_g1	0.04611
OG03047	S1|c33237_g1	S2|c33962_g1	0.14983
OG03066	S1|c39139_g1	S2|c43828_g1	0.0001
OG03086	S1|c38606_g1	S2|c43138_g1	0.0001
OG03093	S1|c20219_g1	S2|c73405_g1	0.0001
OG03095	S1|c38429_g1	S2|c44783_g2	0.01744
OG03102	S1|c38639_g1	S2|c37624_g1	0.0001
OG03103	S1|c39255_g1	S2|c43397_g1	0.04218
OG03109	S1|c19726_g1	S2|c31130_g1	0.99998
OG03110	S1|c39842_g2	S2|c43492_g1	0.05301
OG03118	S1|c47515_g1	S2|c80263_g1	0.99995
OG03123	S1|c39335_g1	S2|c44755_g1	0.0001
OG03124	S1|c38903_g1	S2|c35742_g1	0.0001
OG03125	S1|c25926_g1	S2|c39962_g1	0.0001
OG03136	S1|c34204_g1	S2|c40381_g1	0.0001
OG03141	S1|c29895_g1	S2|c34151_g2	0.0001
OG03153	S1|c28629_g1	S2|c25858_g1	0.0001
OG03156	S1|c40378_g7	S2|c44882_g1	0.11794
OG03161	S1|c30237_g1	S2|c34763_g1	0.0001
OG03166	S1|c9068_g1	S2|c18120_g1	0.0001
OG03173	S1|c6574_g1	S2|c29640_g1	0.0001
OG03174	S1|c39945_g1	S2|c44471_g1	0.0001
OG03187	S1|c34440_g1	S2|c38789_g1	0.02027
OG03190	S1|c29974_g1	S2|c29647_g1	0.20069
OG03193	S1|c39729_g1	S2|c42210_g1	0.0001
OG03196	S1|c37599_g2	S2|c43037_g1	0.1717
OG03198	S1|c39245_g1	S2|c44014_g1	0.0001
OG03204	S1|c29507_g1	S2|c36486_g2	0.0001
OG03208	S1|c39431_g2	S2|c41091_g1	0.029
OG03225	S1|c33052_g1	S2|c43110_g2	0.19109
OG03236	S1|c22135_g1	S2|c41861_g2	0.0001
OG03240	S1|c34967_g1	S2|c42318_g3	0.24634
OG03247	S1|c36160_g2	S2|c67392_g1	0.08296
OG03251	S1|c38005_g2	S2|c39103_g2	0.0001
OG03253	S1|c34526_g1	S2|c34319_g1	0.0001
OG03254	S1|c31662_g1	S2|c43163_g1	0.62147
OG03257	S1|c36321_g1	S2|c34377_g1	0.13338
OG03262	S1|c27606_g1	S2|c38286_g1	0.0001
OG03263	S1|c34832_g1	S2|c37585_g1	0.0001
OG03272	S1|c33807_g1	S2|c36629_g1	0.04551
OG03345	S1|c36388_g2	S2|c35225_g1	0.0157
OG03354	S1|c55019_g1	S2|c36918_g1	0.04517
OG03359	S1|c39581_g1	S2|c43979_g1	0.03702
OG03362	S1|c31883_g1	S2|c42770_g1	0.07719
OG03367	S1|c36121_g1	S2|c42548_g1	0.06255
OG03374	S1|c38849_g1	S2|c42455_g1	0.08385
OG03378	S1|c32749_g1	S2|c42375_g1	0.09651
OG03384	S1|c40098_g1	S2|c44983_g2	0.34072
OG03402	S1|c23597_g1	S2|c21413_g1	0.22272
OG03404	S1|c38702_g2	S2|c41138_g1	0.0001
OG03412	S1|c31076_g1	S2|c36609_g1	0.14575
OG03415	S1|c24238_g2	S2|c35014_g1	0.10714
OG03416	S1|c28767_g1	S2|c35996_g1	0.0001
OG03422	S1|c31994_g1	S2|c44822_g2	0.0001
OG03433	S1|c33346_g2	S2|c36265_g2	0.0001
OG03435	S1|c25768_g1	S2|c1492_g1	0.0001
OG03438	S1|c4390_g1	S2|c41713_g1	0.28154
OG03445	S1|c38329_g1	S2|c37522_g1	0.02356
OG03446	S1|c38894_g1	S2|c37932_g1	0.01777
OG03450	S1|c40561_g3	S2|c42079_g2	0.12362
OG03451	S1|c39832_g1	S2|c43850_g2	0.06265
OG03452	S1|c37355_g1	S2|c34219_g1	0.0001
OG03453	S1|c35737_g1	S2|c34264_g1	0.0001
OG03456	S1|c37184_g2	S2|c39747_g2	0.99992
OG03458	S1|c38002_g1	S2|c33402_g1	0.13342
OG03459	S1|c32932_g1	S2|c39802_g1	0.06377
OG03460	S1|c20540_g1	S2|c31924_g1	0.0001
OG03462	S1|c33895_g1	S2|c39362_g1	0.0001
OG03469	S1|c39146_g1	S2|c42875_g1	0.1148
OG03478	S1|c9810_g1	S2|c30748_g2	0.0001
OG03479	S1|c26339_g1	S2|c34034_g1	0.0001
OG03489	S1|c33489_g1	S2|c32858_g1	0.04731
OG03500	S1|c64409_g1	S2|c35155_g1	0.0001
OG03506	S1|c28345_g1	S2|c40520_g1	0.0001
OG03507	S1|c31030_g1	S2|c37578_g1	0.05995
OG03508	S1|c34141_g1	S2|c42285_g1	0.18145
OG03512	S1|c37167_g1	S2|c35621_g1	0.04669
OG03513	S1|c14553_g1	S2|c29588_g1	0.0001
OG03528	S1|c35843_g2	S2|c39278_g1	0.0001
OG03535	S1|c38927_g2	S2|c43624_g1	0.05273
OG03550	S1|c32346_g1	S2|c44601_g1	0.0001
OG03554	S1|c39545_g1	S2|c41623_g1	0.0912
OG03555	S1|c39610_g1	S2|c37688_g2	0.02827
OG03558	S1|c61984_g1	S2|c13617_g1	0.12807
OG03559	S1|c24464_g1	S2|c34649_g1	0.13585
OG03561	S1|c18082_g1	S2|c26937_g1	0.20762
OG03567	S1|c33737_g1	S2|c35119_g1	0.0001
OG03572	S1|c38634_g1	S2|c40009_g1	0.08623
OG03578	S1|c34433_g1	S2|c43835_g1	0.0001
OG03584	S1|c39822_g5	S2|c44228_g1	0.0001
OG03586	S1|c33468_g1	S2|c43276_g3	0.06647
OG03594	S1|c20829_g1	S2|c20606_g1	1
OG03597	S1|c31843_g1	S2|c36755_g1	0.07515
OG03602	S1|c27894_g1	S2|c39477_g1	0.062
OG03606	S1|c36690_g1	S2|c39589_g1	0.0001
OG03611	S1|c23142_g1	S2|c33378_g1	0.06439
OG03612	S1|c39195_g1	S2|c29924_g1	0.0001
OG03615	S1|c36685_g1	S2|c28674_g1	0.08053
OG03620	S1|c39035_g1	S2|c44405_g1	0.14902
OG03621	S1|c38913_g4	S2|c41620_g2	0.0001
OG03628	S1|c39382_g1	S2|c44479_g1	0.0001
OG03631	S1|c25805_g1	S2|c35097_g1	0.0001
OG03635	S1|c38537_g1	S2|c42303_g1	0.08317
OG03642	S1|c36445_g1	S2|c41354_g1	0.05307
OG03667	S1|c26301_g1	S2|c31666_g1	0.0001
OG03668	S1|c9264_g1	S2|c35909_g1	0.0001
OG03672	S1|c39834_g5	S2|c39999_g2	0.10187
OG03677	S1|c36818_g1	S2|c42030_g1	0.0752
OG03754	S1|c34258_g1	S2|c41165_g2	0.03508
OG03756	S1|c34276_g1	S2|c39541_g1	0.34775
OG03760	S1|c38596_g1	S2|c42175_g1	0.0578
OG03765	S1|c33507_g2	S2|c36934_g1	0.07625
OG03766	S1|c34965_g1	S2|c43417_g1	0.01032
OG03770	S1|c38076_g1	S2|c39569_g1	0.04472
OG03771	S1|c17558_g1	S2|c37267_g1	0.13969
OG03777	S1|c37376_g1	S2|c38043_g1	0.0001
OG03778	S1|c30869_g1	S2|c40215_g1	0.06959
OG03780	S1|c29912_g1	S2|c28829_g1	0.0001
OG03785	S1|c37719_g1	S2|c38539_g1	0.06942
OG03792	S1|c28223_g1	S2|c25060_g1	0.20796
OG03795	S1|c40281_g1	S2|c44464_g1	0.0087
OG03798	S1|c32207_g1	S2|c30792_g1	0.0001
OG03799	S1|c38871_g1	S2|c41717_g1	0.03932
OG03804	S1|c35515_g1	S2|c16160_g1	0.07816
OG03806	S1|c21948_g1	S2|c42830_g1	0.21747
OG03816	S1|c18336_g1	S2|c45842_g1	0.17528
OG03818	S1|c39762_g1	S2|c44697_g1	0.05361
OG03819	S1|c35208_g4	S2|c39337_g1	0.0001
OG03821	S1|c36172_g1	S2|c29627_g2	0.14618
OG03824	S1|c39370_g1	S2|c45037_g2	0.0001
OG03827	S1|c38044_g1	S2|c33558_g1	0.04542
OG03829	S1|c39232_g1	S2|c39134_g1	0.0001
OG03842	S1|c36677_g2	S2|c36354_g1	0.0001
OG03844	S1|c19656_g1	S2|c39885_g1	0.25251
OG03856	S1|c18762_g2	S2|c37841_g1	0.02615
OG03860	S1|c38436_g1	S2|c42803_g1	0.07085
OG03862	S1|c60405_g1	S2|c40539_g1	0.33503
OG03869	S1|c25744_g1	S2|c42549_g2	0.15452
OG03874	S1|c36967_g1	S2|c41669_g1	0.1891
OG03879	S1|c18579_g1	S2|c25316_g1	1
OG03888	S1|c54682_g1	S2|c42861_g1	0.0001
OG03893	S1|c37018_g1	S2|c43676_g1	0.03258
OG03895	S1|c32557_g1	S2|c33093_g1	0.0001
OG03898	S1|c30651_g1	S2|c2047_g1	0.51203
OG03907	S1|c38461_g1	S2|c44547_g2	0.09139
OG03912	S1|c33528_g1	S2|c27068_g1	0.05255
OG03913	S1|c31889_g1	S2|c43426_g1	0.0129
OG03925	S1|c35617_g1	S2|c30742_g2	1.11514
OG03928	S1|c30362_g1	S2|c7272_g1	0.0001
OG03931	S1|c38629_g1	S2|c37182_g1	0.0001
OG03933	S1|c33672_g1	S2|c26233_g1	0.05853
OG03935	S1|c35506_g1	S2|c40573_g1	0.0001
OG03937	S1|c33435_g1	S2|c37670_g1	0.0001
OG03941	S1|c35828_g1	S2|c38698_g1	0.0001
OG03942	S1|c31082_g1	S2|c44074_g1	0.0001
OG03944	S1|c26003_g1	S2|c29297_g1	0.0362
OG03950	S1|c23457_g1	S2|c28133_g1	0.0001
OG03953	S1|c20843_g1	S2|c29525_g1	0.0001
OG03954	S1|c32463_g1	S2|c40206_g1	0.03698
OG03957	S1|c37531_g1	S2|c39149_g1	0.07859
OG03959	S1|c16030_g1	S2|c34548_g1	0.08266
OG03961	S1|c39880_g2	S2|c43716_g1	0.02471
OG03970	S1|c25513_g1	S2|c38351_g1	0.0001
OG03972	S1|c29241_g2	S2|c40417_g1	0.0001
OG03973	S1|c35007_g1	S2|c44273_g1	0.0001
OG03990	S1|c31862_g2	S2|c30796_g1	0.09821
OG03991	S1|c40320_g2	S2|c32795_g1	0.05032
OG03994	S1|c33909_g1	S2|c40305_g2	0.0001
OG03996	S1|c35197_g1	S2|c25416_g1	0.0001
OG04001	S1|c2110_g1	S2|c39336_g1	0.0001
OG04004	S1|c27482_g1	S2|c31131_g2	8.34135
OG04006	S1|c34593_g1	S2|c42913_g1	0.0001
OG04008	S1|c35812_g1	S2|c44403_g1	0.12045
OG04009	S1|c33014_g1	S2|c33010_g1	0.0001
OG04015	S1|c38844_g1	S2|c42628_g2	0.0001
OG04024	S1|c36511_g1	S2|c32337_g1	0.0001
OG04032	S1|c24187_g1	S2|c69144_g1	0.27567
OG04036	S1|c38137_g1	S2|c41637_g1	0.0001
OG04037	S1|c32612_g1	S2|c40332_g1	0.27402
OG04045	S1|c21810_g1	S2|c171_g1	0.32407
OG04050	S1|c34631_g1	S2|c38479_g1	0.0001
OG04057	S1|c35332_g2	S2|c43941_g2	0.0001
OG04059	S1|c30480_g1	S2|c33867_g1	0.0001
OG04061	S1|c38934_g2	S2|c40496_g1	0.0001
OG04062	S1|c39602_g1	S2|c32770_g1	0.0001
OG04064	S1|c27518_g1	S2|c31304_g1	0.04695
OG04069	S1|c39766_g2	S2|c43475_g1	0.06648
OG04072	S1|c35583_g2	S2|c36662_g1	0.10776
OG04083	S1|c35416_g1	S2|c35689_g1	0.10587
OG04086	S1|c35036_g1	S2|c43886_g1	0.0001
OG04091	S1|c35391_g1	S2|c39025_g1	1.38155
OG04107	S1|c20376_g1	S2|c57400_g1	0.10914
OG04206	S1|c35668_g1	S2|c36862_g1	0.0001
OG04212	S1|c25844_g1	S2|c40624_g1	0.06317
OG04226	S1|c34823_g1	S2|c32606_g1	0.12653
OG04227	S1|c34072_g2	S2|c40998_g3	0.0001
OG04235	S1|c32853_g1	S2|c35439_g1	0.1193
OG04236	S1|c38190_g1	S2|c39844_g1	0.02276
OG04238	S1|c127_g1	S2|c31812_g1	0.85166
OG04239	S1|c40072_g2	S2|c35306_g1	0.0001
OG04242	S1|c28382_g1	S2|c32659_g1	0.07499
OG04250	S1|c39310_g1	S2|c42817_g1	0.01115
OG04255	S1|c4363_g1	S2|c40863_g1	0.01659
OG04256	S1|c37810_g1	S2|c42208_g1	0.06388
OG04259	S1|c865_g1 S	S2|c43154_g2	0.0001
OG04260	S1|c39332_g1	S2|c41412_g1	0.02771
OG04263	S1|c37761_g1	S2|c44132_g1	0.0001
OG04267	S1|c34939_g2	S2|c40927_g2	0.07219
OG04299	S1|c34694_g1	S2|c30161_g1	0.05902
OG04300	S1|c30909_g1	S2|c33864_g1	0.99997
OG04308	S1|c73346_g1	S2|c23159_g1	0.26897
OG04309	S1|c26047_g1	S2|c36395_g1	0.0001
OG04318	S1|c30799_g1	S2|c41848_g1	0.09453
OG04320	S1|c34203_g1	S2|c39841_g1	0.08485
OG04335	S1|c34252_g1	S2|c44442_g1	0.0001
OG04338	S1|c39142_g1	S2|c39890_g1	0.0001
OG04339	S1|c39390_g3	S2|c47115_g1	0.0001
OG04340	S1|c39008_g1	S2|c39616_g1	0.0001
OG04344	S1|c17796_g1	S2|c36129_g1	0.0435
OG04347	S1|c17708_g1	S2|c33866_g1	0.10332
OG04353	S1|c38863_g1	S2|c42187_g1	0.0001
OG04356	S1|c31634_g1	S2|c38187_g1	0.05691
OG04368	S1|c43399_g1	S2|c41886_g1	0.0001
OG04374	S1|c33841_g1	S2|c38694_g1	0.0001
OG04377	S1|c4003_g1	S2|c34017_g1	0.49557
OG04379	S1|c33922_g1	S2|c41844_g1	0.06324
OG04382	S1|c38320_g1	S2|c24364_g1	0.07291
OG04394	S1|c30365_g1	S2|c34157_g1	0.0001
OG04401	S1|c18292_g1	S2|c47314_g1	0.0001
OG04412	S1|c39949_g1	S2|c43062_g1	0.02952
OG04419	S1|c31788_g1	S2|c43036_g1	0.09997
OG04423	S1|c30800_g1	S2|c30327_g1	0.0001
OG04425	S1|c29465_g2	S2|c42365_g2	0.05513
OG04435	S1|c39394_g2	S2|c37060_g1	0.05226
OG04438	S1|c36670_g1	S2|c37052_g2	0.27164
OG04440	S1|c40034_g1	S2|c44338_g1	0.0001
OG04443	S1|c34369_g1	S2|c39038_g1	0.21439
OG04453	S1|c19970_g1	S2|c39490_g1	1
OG04457	S1|c32519_g1	S2|c36661_g1	0.0001
OG04466	S1|c29758_g1	S2|c16490_g1	0.0001
OG04476	S1|c36826_g1	S2|c39279_g2	0.0001
OG04481	S1|c39312_g1	S2|c41446_g1	0.25557
OG04488	S1|c33578_g2	S2|c41208_g2	0.15374
OG04491	S1|c67782_g1	S2|c81495_g1	1
OG04501	S1|c39342_g1	S2|c41735_g2	0.02144
OG04502	S1|c41319_g1	S2|c9825_g1	0.0001
OG04504	S1|c40622_g2	S2|c43549_g3	0.0001
OG04506	S1|c36486_g1	S2|c43701_g3	0.10545
OG04507	S1|c26475_g1	S2|c29105_g1	0.0001
OG04511	S1|c27561_g1	S2|c38885_g2	0.54062
OG04517	S1|c24129_g1	S2|c36898_g1	0.04763
OG04523	S1|c36621_g1	S2|c36433_g1	0.0001
OG04526	S1|c17283_g1	S2|c31441_g1	0.0001
OG04538	S1|c40267_g1	S2|c44732_g1	0.02681
OG04541	S1|c39571_g1	S2|c39357_g1	0.0001
OG04544	S1|c23353_g1	S2|c36695_g1	0.09741
OG04545	S1|c38621_g1	S2|c42716_g1	0.13077
OG04553	S1|c37336_g1	S2|c37042_g1	0.0001
OG04559	S1|c32439_g1	S2|c44173_g1	0.0001
OG04563	S1|c39380_g1	S2|c41520_g1	0.17048
OG04568	S1|c32619_g1	S2|c34459_g1	0.1477
OG04569	S1|c27437_g1	S2|c28611_g1	0.99244
OG04573	S1|c35328_g2	S2|c36587_g1	0.0001
OG04574	S1|c38155_g1	S2|c38122_g1	0.03138
OG04575	S1|c39094_g1	S2|c44428_g1	0.0001
OG04579	S1|c17853_g1	S2|c8778_g1	0.10875
OG04580	S1|c23297_g1	S2|c17116_g1	0.04479
OG04583	S1|c37036_g1	S2|c38569_g1	0.1276
OG04591	S1|c22463_g1	S2|c38512_g1	0.04811
OG04599	S1|c19654_g1	S2|c24727_g1	0.07532
OG04600	S1|c32896_g1	S2|c37161_g1	0.09339
OG04628	S1|c39564_g1	S2|c42441_g1	0.48529
OG04720	S1|c28494_g1	S2|c30169_g1	0.08494
OG04723	S1|c30503_g1	S2|c12231_g1	0.0001
OG04724	S1|c34066_g1	S2|c40427_g1	0.14377
OG04737	S1|c36686_g1	S2|c37345_g1	0.36514
OG04738	S1|c38914_g1	S2|c44053_g5	0.06813
OG04742	S1|c37211_g2	S2|c44507_g1	0.0001
OG04755	S1|c35547_g1	S2|c38453_g1	0.0001
OG04756	S1|c37159_g1	S2|c39015_g1	0.0001
OG04762	S1|c8062_g1	S2|c23853_g1	0.0001
OG04764	S1|c35502_g1	S2|c21241_g1	0.07279
OG04765	S1|c34695_g1	S2|c33744_g1	0.07816
OG04767	S1|c28512_g1	S2|c41668_g1	0.0001
OG04773	S1|c36243_g1	S2|c32266_g1	0.0001
OG04774	S1|c38597_g1	S2|c38309_g1	0.0337
OG04783	S1|c21646_g1	S2|c5020_g1	0.03946
OG04791	S1|c20760_g1	S2|c81597_g1	1
OG04792	S1|c34889_g1	S2|c42936_g1	0.03306
OG04795	S1|c36072_g1	S2|c43058_g1	0.0001
OG04796	S1|c38985_g1	S2|c43510_g2	0.06085
OG04804	S1|c27689_g1	S2|c4489_g1	0.0303
OG04814	S1|c30457_g1	S2|c43432_g1	0.29733
OG04819	S1|c35403_g2	S2|c42920_g3	0.10983
OG04824	S1|c52481_g1	S2|c78790_g1	0.15721
OG04830	S1|c30207_g1	S2|c7088_g1	1.22772
OG04835	S1|c27940_g1	S2|c37192_g1	0.15825
OG04836	S1|c36499_g1	S2|c37206_g1	0.25223
OG04837	S1|c299_g1	S2|c61704_g1	0.12378
OG04839	S1|c38705_g1	S2|c39692_g1	0.0001
OG04842	S1|c40379_g1	S2|c44029_g1	0.06181
OG04854	S1|c27551_g1	S2|c31595_g1	0.07594
OG04858	S1|c37342_g1	S2|c44668_g2	0.13523
OG04859	S1|c38966_g1	S2|c44362_g2	0.0001
OG04866	S1|c37080_g1	S2|c27678_g1	0.0001
OG04877	S1|c39504_g1	S2|c40570_g1	0.11263
OG04878	S1|c37828_g1	S2|c37253_g1	0.0431
OG04884	S1|c37555_g1	S2|c37777_g1	0.04968
OG04885	S1|c32213_g1	S2|c42521_g1	0.04695
OG04892	S1|c31395_g1	S2|c40149_g1	0.11571
OG04894	S1|c32874_g1	S2|c1243_g1	0.0001
OG04902	S1|c7164_g1	S2|c23276_g1	0.0001
OG04904	S1|c9830_g1	S2|c68460_g1	1
OG04908	S1|c37944_g1	S2|c38955_g1	0.59031
OG04927	S1|c10158_g1	S2|c27757_g2	0.0001
OG04928	S1|c29322_g1	S2|c17741_g1	0.03019
OG04929	S1|c36030_g1	S2|c33773_g1	0.0001
OG04932	S1|c18266_g1	S2|c67570_g1	0.0001
OG04934	S1|c7231_g1	S2|c7030_g2	0.0001
OG04938	S1|c34877_g1	S2|c16923_g1	0.28331
OG04941	S1|c40389_g1	S2|c39384_g1	0.03026
OG04950	S1|c22182_g1	S2|c32081_g1	0.19448
OG04954	S1|c33017_g1	S2|c38915_g1	0.0001
OG04955	S1|c39642_g1	S2|c43536_g1	0.03129
OG04964	S1|c11311_g1	S2|c36991_g1	0.78056
OG04971	S1|c31243_g1	S2|c36405_g1	0.16666
OG04980	S1|c16652_g1	S2|c26265_g1	0.02739
OG04984	S1|c34322_g1	S2|c42805_g1	0.02687
OG04985	S1|c36252_g1	S2|c42617_g1	0.24123
OG04995	S1|c22860_g1	S2|c36397_g1	0.0001
OG04996	S1|c39652_g2	S2|c42818_g5	0.54668
OG05005	S1|c28076_g1	S2|c38193_g1	0.99922
OG05008	S1|c37015_g2	S2|c18378_g1	0.72759
OG05011	S1|c22902_g1	S2|c31906_g1	0.0001
OG05030	S1|c38225_g1	S2|c40008_g1	0.04608
OG05031	S1|c26348_g1	S2|c28903_g2	0.17763
OG05033	S1|c38836_g1	S2|c37952_g2	0.0001
OG05041	S1|c39649_g1	S2|c30770_g1	0.0001
OG05044	S1|c32365_g1	S2|c29454_g1	0.0001
OG05055	S1|c28529_g1	S2|c33785_g1	0.0001
OG05057	S1|c35193_g1	S2|c31375_g1	0.06808
OG05067	S1|c37268_g2	S2|c39587_g1	0.06273
OG05069	S1|c24470_g1	S2|c28390_g1	0.03335
OG05075	S1|c43525_g1	S2|c25796_g1	1.00254
OG05084	S1|c27806_g1	S2|c13168_g1	0.0001
OG05086	S1|c38254_g1	S2|c44039_g1	0.0001
OG05088	S1|c35991_g1	S2|c38208_g1	0.08961
OG05089	S1|c22542_g1	S2|c39515_g1	0.11571
OG05094	S1|c39436_g1	S2|c42777_g1	0.09262
OG05098	S1|c39718_g2	S2|c42917_g2	0.09726
OG05104	S1|c37907_g1	S2|c38317_g1	0.03761
OG05110	S1|c35021_g1	S2|c39245_g1	0.05867
OG05111	S1|c35903_g1	S2|c35841_g1	0.99964
OG05120	S1|c21776_g1	S2|c43541_g1	0.10532
OG05123	S1|c37899_g1	S2|c43675_g1	0.0001
OG05140	S1|c22073_g1	S2|c29018_g1	0.18707
OG05144	S1|c30671_g1	S2|c41998_g1	0.21731
OG05145	S1|c24414_g1	S2|c31210_g1	0.0001
OG05149	S1|c31337_g1	S2|c26860_g1	0.17363
OG05153	S1|c39077_g1	S2|c42570_g2	0.0001
OG05158	S1|c17902_g1	S2|c23574_g1	0.0001
OG05159	S1|c27095_g1	S2|c44259_g1	0.09305
OG05161	S1|c39971_g1	S2|c44383_g1	0.0522
OG05169	S1|c20524_g2	S2|c18096_g1	0.0001
OG05172	S1|c37193_g2	S2|c39531_g1	0.02387
OG05180	S1|c39470_g1	S2|c42706_g1	0.0001
OG05185	S1|c32498_g1	S2|c36746_g2	0.05168
OG05186	S1|c3156_g1	S2|c27356_g1	0.70567
OG05193	S1|c39005_g1	S2|c40679_g1	0.08953
OG05198	S1|c18021_g1	S2|c34001_g1	0.3855
OG05205	S1|c35384_g1	S2|c39597_g2	0.0001
OG05208	S1|c7807_g1	S2|c45122_g1	0.0001
OG05209	S1|c26482_g1	S2|c35519_g1	0.21347
OG05211	S1|c39906_g1	S2|c44377_g1	0.23623
OG05367	S1|c32136_g1	S2|c29701_g1	0.0253
OG05368	S1|c38958_g1	S2|c44254_g2	0.0001
OG05374	S1|c39054_g1	S2|c43975_g1	0.08358
OG05386	S1|c39383_g1	S2|c43994_g1	0.22976
OG05391	S1|c29214_g1	S2|c1785_g1	0.09555
OG05393	S1|c33342_g1	S2|c35012_g1	0.18299
OG05397	S1|c28973_g1	S2|c34385_g1	0.07521
OG05403	S1|c39505_g1	S2|c43959_g1	0.03654
OG05415	S1|c33985_g1	S2|c37164_g1	0.0001
OG05416	S1|c36587_g2	S2|c35092_g1	0.26953
OG05419	S1|c32146_g1	S2|c26122_g1	0.0001
OG05420	S1|c28769_g1	S2|c35227_g1	0.0874
OG05425	S1|c34519_g1	S2|c41610_g1	0.11139
OG05432	S1|c33284_g1	S2|c32759_g2	0.02025
OG05439	S1|c33653_g1	S2|c17278_g1	0.0001
OG05456	S1|c18708_g1	S2|c1898_g1	1.00304
OG05459	S1|c34580_g1	S2|c30649_g1	0.10753
OG05462	S1|c72388_g1	S2|c17300_g1	0.0001
OG05479	S1|c38045_g1	S2|c41974_g1	0.43084
OG05484	S1|c66200_g1	S2|c31625_g2	0.0001
OG05491	S1|c35801_g1	S2|c39729_g2	0.07051
OG05492	S1|c23550_g1	S2|c33017_g1	0.0001
OG05495	S1|c42249_g1	S2|c53558_g1	0.0001
OG05504	S1|c28511_g1	S2|c37132_g1	0.07034
OG05509	S1|c21755_g1	S2|c41329_g1	0.0749
OG05512	S1|c2095_g1	S2|c32595_g1	0.0001
OG05525	S1|c36682_g1	S2|c43553_g1	0.0001
OG05527	S1|c26377_g1	S2|c28999_g1	0.0001
OG05532	S1|c39256_g4	S2|c38913_g1	0.0001
OG05544	S1|c39405_g2	S2|c26275_g1	0.0001
OG05548	S1|c39750_g3	S2|c31932_g1	0.08676
OG05553	S1|c39113_g1	S2|c30003_g1	0.0001
OG05555	S1|c38533_g1	S2|c43076_g1	0.0001
OG05572	S1|c17337_g1	S2|c43663_g4	0.0001
OG05575	S1|c19006_g1	S2|c26321_g1	0.0001
OG05579	S1|c23719_g1	S2|c36200_g1	0.0001
OG05587	S1|c38986_g1	S2|c32667_g1	0.0001
OG05591	S1|c30455_g1	S2|c28702_g1	0.15624
OG05602	S1|c24384_g1	S2|c23515_g1	0.0001
OG05607	S1|c25091_g1	S2|c38202_g1	0.0001
OG05608	S1|c33091_g2	S2|c36610_g1	0.31764
OG05613	S1|c32558_g1	S2|c34326_g1	0.10425
OG05620	S1|c26136_g1	S2|c42906_g1	0.0001
OG05628	S1|c11329_g1	S2|c13437_g1	0.0001
OG05643	S1|c31593_g1	S2|c37017_g2	0.0001
OG05647	S1|c34716_g1	S2|c40103_g1	0.02876
OG05649	S1|c38750_g1	S2|c43466_g1	0.0001
OG05651	S1|c38776_g2	S2|c6386_g1	0.0001
OG05667	S1|c29965_g1	S2|c33488_g1	0.07476
OG05669	S1|c28540_g1	S2|c35372_g1	0.0001
OG05673	S1|c38921_g1	S2|c44917_g1	0.14852
OG05677	S1|c38924_g1	S2|c39126_g1	0.21818
OG05679	S1|c31184_g1	S2|c38969_g2	0.0001
OG05681	S1|c37438_g1	S2|c42483_g1	0.0001
OG05683	S1|c40261_g2	S2|c31580_g1	0.83991
OG05684	S1|c40027_g1	S2|c40394_g1	0.48173
OG05687	S1|c39942_g3	S2|c44389_g1	0.17759
OG05694	S1|c28423_g1	S2|c41315_g1	0.0001
OG05699	S1|c21769_g1	S2|c33270_g1	0.45507
OG05700	S1|c74877_g1	S2|c21515_g1	0.08857
OG05701	S1|c19431_g1	S2|c42100_g1	0.05555
OG05702	S1|c27327_g1	S2|c34290_g1	0.08654
OG05707	S1|c36959_g1	S2|c41491_g1	0.06328
OG05716	S1|c21717_g1	S2|c34295_g1	0.74898
OG05718	S1|c36568_g1	S2|c36124_g1	0.21802
OG05724	S1|c8941_g1	S2|c32477_g1	0.0521
OG05725	S1|c24509_g2	S2|c36476_g1	0.0001
OG05726	S1|c28372_g1	S2|c26493_g1	0.0001
OG05728	S1|c12394_g1	S2|c27552_g1	0.50578
OG05736	S1|c15201_g1	S2|c41912_g1	0.0001
OG05737	S1|c28793_g1	S2|c34827_g1	0.0001
OG05742	S1|c33621_g1	S2|c42227_g1	0.13804
OG05748	S1|c26284_g2	S2|c38426_g1	0.0001
OG05749	S1|c37896_g1	S2|c44195_g1	0.04763
OG05750	S1|c38128_g1	S2|c43381_g2	0.09569
OG05756	S1|c35413_g1	S2|c39654_g1	0.0001
OG05757	S1|c37986_g1	S2|c33815_g1	0.0511
OG05758	S1|c27947_g1	S2|c38778_g1	0.25706
OG05765	S1|c4646_g1	S2|c43342_g5	0.0001
OG05770	S1|c35415_g1	S2|c37909_g1	0.0001
OG05771	S1|c36054_g1	S2|c40373_g1	0.07401
OG05775	S1|c25799_g1	S2|c41360_g1	0.18418
OG05786	S1|c31656_g1	S2|c41347_g1	0.1022
OG05791	S1|c37607_g1	S2|c41547_g1	0.04677
OG05797	S1|c32448_g1	S2|c32826_g1	0.0001
OG05806	S1|c40103_g2	S2|c44819_g4	0.03745
OG05808	S1|c35992_g1	S2|c21829_g1	0.0142
OG05809	S1|c37724_g1	S2|c43099_g1	0.0001
OG05814	S1|c9053_g1	S2|c31637_g1	0.07765
OG05824	S1|c29479_g1	S2|c22493_g1	0.34415
OG05828	S1|c34086_g1	S2|c39045_g2	0.0001
OG05829	S1|c34628_g1	S2|c40281_g1	0.0001
OG05834	S1|c36382_g1	S2|c40740_g1	0.05223
OG05846	S1|c27753_g1	S2|c26822_g1	0.0001
OG05849	S1|c48413_g1	S2|c42686_g1	0.10899
OG05850	S1|c36202_g1	S2|c44788_g1	0.03275
OG05853	S1|c38184_g1	S2|c36675_g1	0.43244
OG05857	S1|c28981_g1	S2|c43803_g1	0.05087
OG05858	S1|c69779_g1	S2|c41018_g1	0.08012
OG05862	S1|c36717_g1	S2|c40972_g1	0.0001
OG05870	S1|c28530_g1	S2|c37936_g1	0.29488
OG05875	S1|c34674_g1	S2|c40685_g1	0.2142
OG05877	S1|c37489_g1	S2|c38254_g1	0.04606
OG05880	S1|c39811_g2	S2|c37958_g1	0.0001
OG05881	S1|c24059_g1	S2|c53639_g1	0.0001
OG05887	S1|c24077_g1	S2|c35703_g1	0.0001
OG05889	S1|c38214_g1	S2|c40815_g1	0.0001
OG05890	S1|c1027_g1	S2|c21843_g1	0.73825
OG05894	S1|c33781_g1	S2|c41592_g1	0.17421
OG05902	S1|c33543_g1	S2|c39889_g1	0.0001
OG05903	S1|c26949_g1	S2|c66456_g1	2.72158
OG05913	S1|c40184_g1	S2|c43352_g2	0.6396
OG05916	S1|c36178_g1	S2|c42515_g3	0.05743
OG05918	S1|c40327_g2	S2|c42294_g1	0.01235
OG05925	S1|c26126_g1	S2|c37899_g1	0.0001
OG05932	S1|c40580_g1	S2|c44356_g1	0.0001
OG06084	S1|c5242_g1	S2|c59059_g1	1.0001
OG06088	S1|c40001_g1	S2|c44989_g3	0.13829
OG06092	S1|c31626_g1	S2|c44889_g1	0.0001
OG06093	S1|c26534_g1	S2|c32646_g1	0.08126
OG06096	S1|c54477_g1	S2|c29373_g1	0.0001
OG06097	S1|c37082_g2	S2|c29956_g1	0.3646
OG06098	S1|c15678_g1	S2|c22537_g1	0.0001
OG06100	S1|c31931_g1	S2|c37573_g1	0.0001
OG06104	S1|c38222_g1	S2|c42929_g1	0.0001
OG06105	S1|c40308_g1	S2|c44130_g1	0.06856
OG06121	S1|c30824_g1	S2|c41823_g1	0.0001
OG06123	S1|c32453_g1	S2|c37973_g1	0.20262
OG06126	S1|c9145_g1	S2|c42628_g3	0.0001
OG06128	S1|c35126_g1	S2|c42444_g1	0.15508
OG06138	S1|c39420_g1	S2|c44293_g1	0.20119
OG06147	S1|c39069_g1	S2|c39334_g1	0.20304
OG06154	S1|c34178_g1	S2|c35128_g1	0.09655
OG06160	S1|c39067_g1	S2|c41116_g1	0.03077
OG06162	S1|c32201_g1	S2|c29600_g1	0.03848
OG06180	S1|c39168_g1	S2|c34433_g1	0.0001
OG06185	S1|c28934_g1	S2|c24684_g1	0.06264
OG06196	S1|c37390_g1	S2|c40855_g1	0.03032
OG06199	S1|c47171_g1	S2|c25166_g1	0.13602
OG06200	S1|c53668_g1	S2|c72860_g1	0.0001
OG06204	S1|c38901_g2	S2|c37022_g1	0.256
OG06205	S1|c35854_g1	S2|c41474_g1	0.05062
OG06216	S1|c32579_g1	S2|c35154_g1	0.14037
OG06217	S1|c37882_g1	S2|c39527_g1	0.18498
OG06222	S1|c3832_g1	S2|c7045_g1	0.0001
OG06224	S1|c15573_g1	S2|c39450_g2	0.0001
OG06233	S1|c49426_g1	S2|c6697_g1	0.0001
OG06239	S1|c34584_g1	S2|c39504_g3	0.0001
OG06248	S1|c37726_g1	S2|c42942_g1	0.0001
OG06264	S1|c29562_g1	S2|c37129_g1	0.0001
OG06265	S1|c35188_g1	S2|c41301_g1	0.07617
OG06266	S1|c31909_g1	S2|c43962_g2	0.0001
OG06273	S1|c38311_g1	S2|c33678_g1	0.13895
OG06278	S1|c40021_g3	S2|c9646_g1	0.0001
OG06283	S1|c30514_g1	S2|c39861_g2	0.50798
OG06288	S1|c36011_g1	S2|c37820_g1	0.0001
OG06300	S1|c33518_g1	S2|c34043_g1	0.16212
OG06302	S1|c33104_g1	S2|c39471_g1	0.24524
OG06303	S1|c38516_g1	S2|c42823_g1	0.09787
OG06306	S1|c40217_g1	S2|c43135_g3	0.0001
OG06307	S1|c33050_g1	S2|c32331_g1	0.05813
OG06311	S1|c32747_g1	S2|c39119_g1	0.0001
OG06322	S1|c30211_g1	S2|c32638_g1	1
OG06326	S1|c20418_g1	S2|c73747_g1	0.0001
OG06327	S1|c53377_g1	S2|c69295_g1	1
OG06329	S1|c28569_g1	S2|c43343_g1	0.0001
OG06330	S1|c31513_g1	S2|c41424_g1	0.25026
OG06335	S1|c40922_g1	S2|c9327_g1	0.99995
OG06337	S1|c31936_g1	S2|c37325_g1	0.0001
OG06338	S1|c25706_g1	S2|c35039_g1	0.07167
OG06340	S1|c37119_g1	S2|c34592_g1	0.0396
OG06342	S1|c39524_g1	S2|c37242_g1	0.11718
OG06346	S1|c32816_g1	S2|c45191_g1	0.0001
OG06353	S1|c7342_g1	S2|c43585_g1	0.4049
OG06359	S1|c39731_g1	S2|c44093_g1	0.01824
OG06365	S1|c28990_g2	S2|c79675_g1	0.16315
OG06366	S1|c22337_g1	S2|c2781_g1	0.07986
OG06367	S1|c38892_g2	S2|c42589_g1	0.13539
OG06370	S1|c34617_g3	S2|c36185_g1	0.10184
OG06376	S1|c39797_g1	S2|c44308_g1	0.05668
OG06381	S1|c10358_g1	S2|c22085_g1	0.1001
OG06387	S1|c36521_g1	S2|c20557_g1	0.11734
OG06388	S1|c27431_g1	S2|c40449_g1	0.09399
OG06394	S1|c38088_g2	S2|c41112_g2	0.12754
OG06396	S1|c32210_g3	S2|c43066_g1	0.0001
OG06398	S1|c37981_g1	S2|c41121_g1	0.09939
OG06402	S1|c29451_g1	S2|c32050_g1	0.0001
OG06410	S1|c38147_g2	S2|c42192_g1	0.0001
OG06412	S1|c33551_g1	S2|c27931_g1	0.16909
OG06424	S1|c30601_g1	S2|c12422_g1	0.04385
OG06427	S1|c40099_g1	S2|c43157_g1	0.02322
OG06430	S1|c33187_g1	S2|c37609_g1	0.0001
OG06432	S1|c62319_g1	S2|c42346_g1	0.0001
OG06435	S1|c39647_g1	S2|c40068_g1	0.18
OG06450	S1|c28191_g1	S2|c42844_g2	0.0001
OG06463	S1|c33751_g1	S2|c58623_g1	0.03266
OG06466	S1|c102_g1	S2|c36349_g1	0.09249
OG06472	S1|c30972_g1	S2|c23730_g1	0.04503
OG06476	S1|c35101_g1	S2|c31388_g1	0.0001
OG06486	S1|c39207_g1	S2|c43201_g1	0.05765
OG06490	S1|c38721_g1	S2|c43757_g1	0.08401
OG06493	S1|c39512_g1	S2|c35156_g1	0.0001
OG06494	S1|c28583_g2	S2|c33000_g2	0.0001
OG06496	S1|c33852_g2	S2|c38056_g1	0.0001
OG06498	S1|c32078_g1	S2|c40750_g1	0.07625
OG06500	S1|c34099_g1	S2|c40853_g1	0.0001
OG06503	S1|c38100_g1	S2|c42646_g2	0.02713
OG06504	S1|c38591_g2	S2|c43341_g1	0.03609
OG06509	S1|c30402_g1	S2|c22812_g1	0.0001
OG06519	S1|c32966_g1	S2|c42528_g1	0.0001
OG06521	S1|c40698_g1	S2|c24223_g1	0.281
OG06523	S1|c27117_g1	S2|c35637_g2	0.06837
OG06527	S1|c40258_g3	S2|c67371_g1	0.31427
OG06528	S1|c25599_g1	S2|c30514_g1	0.04002
OG06534	S1|c27228_g1	S2|c38248_g1	0.22792
OG06536	S1|c36447_g2	S2|c42611_g1	0.2338
OG06540	S1|c28661_g1	S2|c34794_g1	0.0001
OG06549	S1|c68127_g1	S2|c47188_g1	1.00001
OG06555	S1|c39658_g2	S2|c37581_g1	0.07633
OG06561	S1|c28975_g1	S2|c65875_g1	0.0001
OG06564	S1|c38766_g1	S2|c44398_g1	0.00977
OG06574	S1|c38078_g1	S2|c43741_g1	0.0001
OG06577	S1|c34222_g1	S2|c35329_g1	0.04393
OG06579	S1|c28238_g1	S2|c34790_g1	0.0001
OG06581	S1|c40283_g2	S2|c44889_g3	0.0001
OG06583	S1|c32069_g1	S2|c32147_g1	0.03299
OG06584	S1|c33657_g1	S2|c44693_g1	0.08445
OG06585	S1|c13302_g1	S2|c251_g1	0.19588
OG06590	S1|c31104_g1	S2|c38326_g1	0.0001
OG06599	S1|c37547_g1	S2|c38234_g1	0.15082
OG06609	S1|c22360_g1	S2|c36944_g1	0.0001
OG06611	S1|c35762_g1	S2|c38964_g1	0.01384
OG06612	S1|c26688_g1	S2|c30646_g1	0.08741
OG06623	S1|c35533_g1	S2|c9345_g1	0.0001
OG06625	S1|c32481_g1	S2|c43048_g1	0.0001
OG06626	S1|c17907_g1	S2|c38087_g1	0.0001
OG06630	S1|c36053_g1	S2|c37099_g1	0.03139
OG06638	S1|c28936_g1	S2|c29438_g1	0.0001
OG06640	S1|c11137_g1	S2|c32399_g2	0.0001
OG06645	S1|c37571_g2	S2|c37154_g1	0.0001
OG06647	S1|c32206_g1	S2|c31156_g1	0.0001
OG06649	S1|c37854_g1	S2|c41158_g1	0.06314
OG06650	S1|c34779_g2	S2|c20008_g1	0.14893
OG06651	S1|c33067_g1	S2|c40621_g2	0.0001
OG06653	S1|c21785_g1	S2|c9783_g1	0.11979
OG06658	S1|c16294_g1	S2|c41614_g1	0.0001
OG06672	S1|c37577_g1	S2|c42403_g1	0.0001
OG06674	S1|c53703_g1	S2|c22849_g1	0.99999
OG06681	S1|c36430_g1	S2|c45118_g1	0.18608
OG06688	S1|c39852_g1	S2|c43506_g1	0.12191
OG06693	S1|c38041_g1	S2|c41552_g2	0.41242
OG06695	S1|c38481_g1	S2|c38572_g1	0.0001
OG06699	S1|c37821_g1	S2|c43187_g1	0.13781
OG06709	S1|c4412_g1	S2|c22445_g1	0.0001
OG06723	S1|c34477_g2	S2|c35051_g1	0.21446
OG06724	S1|c19253_g1	S2|c23753_g1	0.03148
OG06726	S1|c33864_g1	S2|c38907_g1	0.0001
OG06727	S1|c33137_g1	S2|c39441_g1	0.0561
OG06729	S1|c23490_g1	S2|c43618_g1	0.0001
OG06730	S1|c29546_g2	S2|c41565_g1	0.0001
OG06743	S1|c38087_g1	S2|c41582_g1	0.09657
OG06744	S1|c34185_g1	S2|c42732_g1	0.09346
OG06750	S1|c30533_g1	S2|c32294_g1	0.0001
OG06752	S1|c30103_g1	S2|c43823_g1	0.0875
OG06754	S1|c39456_g1	S2|c43945_g1	0.0001
OG06757	S1|c36620_g1	S2|c40481_g1	0.02102
OG06763	S1|c32830_g1	S2|c43844_g1	0.0001
OG06771	S1|c27628_g1	S2|c26062_g1	0.0001
OG06774	S1|c26775_g1	S2|c42789_g1	0.04163
OG06777	S1|c27560_g1	S2|c38163_g1	0.02131
OG06782	S1|c40040_g1	S2|c42211_g1	0.0001
OG06791	S1|c36219_g2	S2|c47045_g1	0.72531
OG06797	S1|c37609_g1	S2|c43071_g1	0.0001
OG07033	S1|c19411_g1	S2|c22462_g1	0.11882
OG07035	S1|c39634_g1	S2|c43677_g2	0.02316
OG07041	S1|c34939_g1	S2|c40927_g1	0.06024
OG07049	S1|c40428_g2	S2|c44653_g1	0.04483
OG07054	S1|c25327_g1	S2|c36394_g1	0.03657
OG07059	S1|c33774_g2	S2|c40471_g1	0.0001
OG07060	S1|c35941_g2	S2|c38281_g1	0.0001
OG07071	S1|c38982_g2	S2|c22641_g1	0.7713
OG07075	S1|c33121_g1	S2|c26629_g1	0.03689
OG07079	S1|c3189_g1	S2|c40683_g1	0.18445
OG07081	S1|c39465_g1	S2|c44629_g1	0.30935
OG07085	S1|c8009_g1	S2|c13566_g1	0.0001
OG07094	S1|c33893_g1	S2|c43321_g1	0.01573
OG07108	S1|c31001_g1	S2|c31066_g1	0.07479
OG07110	S1|c37614_g1	S2|c44044_g1	0.19631
OG07115	S1|c36069_g1	S2|c33176_g1	0.15545
OG07127	S1|c39254_g1	S2|c24686_g1	0.0001
OG07128	S1|c53563_g1	S2|c33296_g1	0.0001
OG07130	S1|c27630_g1	S2|c34636_g1	0.14093
OG07135	S1|c40304_g1	S2|c44331_g1	0.00875
OG07136	S1|c23387_g1	S2|c18265_g1	0.0001
OG07138	S1|c38060_g1	S2|c38838_g1	0.12224
OG07139	S1|c39615_g1	S2|c43268_g1	0.18226
OG07141	S1|c30967_g1	S2|c37534_g1	0.07044
OG07145	S1|c38525_g1	S2|c40192_g1	0.01504
OG07154	S1|c18204_g1	S2|c22785_g1	0.0001
OG07155	S1|c36926_g1	S2|c41283_g1	0.03805
OG07166	S1|c26148_g1	S2|c35002_g1	0.0001
OG07179	S1|c35424_g1	S2|c40769_g1	0.0001
OG07187	S1|c42382_g1	S2|c33841_g1	0.0001
OG07197	S1|c21600_g1	S2|c25134_g1	0.0001
OG07198	S1|c32893_g1	S2|c33732_g1	0.06318
OG07203	S1|c37295_g1	S2|c41834_g1	0.0001
OG07208	S1|c29866_g1	S2|c34500_g1	0.0001
OG07218	S1|c33500_g1	S2|c39004_g1	0.02578
OG07221	S1|c33289_g1	S2|c31949_g1	0.0001
OG07243	S1|c35504_g1	S2|c38382_g1	0.17092
OG07255	S1|c40570_g2	S2|c45056_g1	0.1121
OG07260	S1|c63151_g1	S2|c48165_g1	0.33793
OG07264	S1|c23950_g1	S2|c40228_g1	0.0001
OG07277	S1|c34214_g1	S2|c35850_g1	0.1586
OG07286	S1|c19900_g1	S2|c34574_g1	0.56146
OG07295	S1|c31352_g1	S2|c24674_g1	0.0001
OG07311	S1|c34549_g1	S2|c41020_g1	0.0266
OG07320	S1|c35072_g2	S2|c41210_g1	0.36012
OG07324	S1|c35870_g1	S2|c42427_g1	0.04141
OG07326	S1|c39565_g1	S2|c33892_g1	0.11867
OG07332	S1|c38092_g2	S2|c42594_g1	0.09101
OG07335	S1|c21998_g1	S2|c42565_g1	0.14916
OG07337	S1|c67271_g1	S2|c24845_g1	0.12388
OG07339	S1|c29948_g1	S2|c29645_g1	0.13773
OG07341	S1|c37834_g1	S2|c40928_g2	1
OG07347	S1|c27187_g1	S2|c32852_g1	0.02547
OG07349	S1|c35062_g1	S2|c41728_g1	0.13513
OG07353	S1|c3907_g1	S2|c11166_g1	0.0001
OG07356	S1|c37780_g1	S2|c41221_g3	0.05537
OG07357	S1|c16150_g1	S2|c39722_g3	0.99999
OG07358	S1|c27172_g1	S2|c34061_g1	0.13319
OG07365	S1|c39727_g1	S2|c42318_g2	0.0138
OG07372	S1|c32109_g1	S2|c34645_g1	0.05741
OG07382	S1|c34774_g1	S2|c34466_g1	0.02552
OG07383	S1|c37647_g1	S2|c44328_g1	0.0001
OG07384	S1|c24738_g1	S2|c40233_g1	0.0001
OG07387	S1|c37117_g1	S2|c37684_g1	0.02319
OG07392	S1|c35944_g1	S2|c34521_g1	0.0001
OG07393	S1|c26198_g1	S2|c34588_g1	0.0001
OG07403	S1|c38487_g1	S2|c40091_g1	0.24369
OG07413	S1|c35914_g1	S2|c44597_g2	0.0001
OG07415	S1|c29505_g1	S2|c32182_g1	0.0001
OG07419	S1|c27576_g1	S2|c29799_g2	0.0001
OG07421	S1|c28574_g1	S2|c41392_g1	0.05537
OG07424	S1|c30051_g2	S2|c29325_g1	0.0001
OG07430	S1|c69164_g1	S2|c43730_g1	0.06193
OG07439	S1|c29238_g1	S2|c33980_g1	0.0001
OG07440	S1|c40373_g1	S2|c44974_g3	0.18377
OG07445	S1|c35548_g1	S2|c37249_g1	0.0001
OG07449	S1|c34803_g1	S2|c34202_g1	0.0001
OG07450	S1|c12024_g1	S2|c25601_g1	0.06451
OG07456	S1|c31691_g2	S2|c37547_g1	0.0001
OG07458	S1|c24847_g1	S2|c26112_g1	0.0001
OG07459	S1|c29540_g1	S2|c21760_g1	0.04057
OG07464	S1|c36130_g1	S2|c43921_g1	0.53403
OG07466	S1|c35050_g1	S2|c34928_g1	0.06513
OG07469	S1|c28054_g1	S2|c26596_g1	0.05742
OG07471	S1|c26162_g1	S2|c23908_g1	0.77698
OG07473	S1|c33639_g1	S2|c32621_g1	0.05874
OG07476	S1|c33853_g1	S2|c40734_g1	0.0001
OG07478	S1|c19700_g1	S2|c19143_g1	1.00565
OG07479	S1|c34937_g1	S2|c30944_g1	0.11441
OG07488	S1|c39024_g4	S2|c42032_g1	0.02856
OG07496	S1|c28830_g1	S2|c39445_g1	0.28001
OG07497	S1|c36664_g1	S2|c32913_g1	0.0001
OG07502	S1|c16886_g1	S2|c41675_g1	0.0001
OG07512	S1|c32833_g1	S2|c24946_g1	0.0001
OG07520	S1|c14267_g1	S2|c68005_g1	1
OG07526	S1|c39231_g1	S2|c42962_g1	0.02325
OG07527	S1|c38235_g2	S2|c42971_g1	0.0001
OG07529	S1|c36928_g1	S2|c36095_g1	0.41635
OG07535	S1|c28875_g1	S2|c27949_g1	0.0001
OG07539	S1|c10762_g1	S2|c24116_g1	0.0001
OG07540	S1|c38417_g1	S2|c38852_g1	0.0001
OG07541	S1|c37522_g1	S2|c79925_g1	0.07612
OG07547	S1|c29433_g1	S2|c72906_g1	0.07707
OG07548	S1|c37959_g1	S2|c29813_g1	0.2354
OG07567	S1|c32650_g1	S2|c32152_g1	0.03388
OG07586	S1|c29808_g2	S2|c19648_g1	0.0001
OG07589	S1|c25611_g1	S2|c23621_g1	0.0001
OG07597	S1|c28935_g1	S2|c37559_g1	0.39263
OG07599	S1|c30523_g1	S2|c23398_g1	0.03998
OG07600	S1|c7777_g1	S2|c16688_g1	0.10617
OG07602	S1|c29512_g1	S2|c32414_g1	0.15993
OG07613	S1|c27591_g1	S2|c33853_g1	0.0001
OG07614	S1|c37394_g1	S2|c41749_g1	0.0001
OG07622	S1|c20437_g2	S2|c40402_g1	0.06797
OG07626	S1|c29381_g1	S2|c41269_g1	0.01839
OG07630	S1|c28982_g1	S2|c41946_g1	0.10982
OG07633	S1|c36048_g1	S2|c40021_g1	0.06176
OG07636	S1|c47275_g1	S2|c29549_g1	0.29325
OG07644	S1|c26429_g1	S2|c30877_g1	0.08479
OG07647	S1|c67331_g1	S2|c72103_g1	0.0001
OG07649	S1|c39846_g1	S2|c43335_g1	0.12506
OG07653	S1|c37488_g1	S2|c41915_g1	0.07398
OG07657	S1|c34537_g1	S2|c38004_g1	0.0001
OG07664	S1|c27356_g1	S2|c53772_g1	0.0001
OG07669	S1|c38496_g1	S2|c36747_g1	0.0001
OG07673	S1|c49965_g1	S2|c83111_g1	0.99996
OG07674	S1|c14243_g1	S2|c30006_g1	0.33578
OG07675	S1|c30216_g1	S2|c30574_g1	0.0001
OG07679	S1|c39674_g1	S2|c43784_g1	0.0001
OG07682	S1|c21670_g1	S2|c36291_g2	0.07193
OG07683	S1|c39884_g1	S2|c43958_g1	0.03129
OG07684	S1|c34978_g1	S2|c40601_g2	0.11183
OG07689	S1|c38906_g1	S2|c42077_g1	0.0001
OG07690	S1|c16378_g1	S2|c39532_g1	0.04715
OG07692	S1|c36001_g1	S2|c44947_g1	0.05583
OG07695	S1|c35934_g1	S2|c43605_g1	0.02192
OG07697	S1|c39467_g1	S2|c41389_g1	0.12187
OG07704	S1|c30662_g1	S2|c35572_g1	0.11601
OG07715	S1|c8846_g1	S2|c41890_g1	0.06987
OG07716	S1|c39976_g2	S2|c44171_g2	0.0001
OG07719	S1|c34489_g1	S2|c43210_g1	0.16355
OG07722	S1|c26790_g1	S2|c41961_g1	0.99957
OG07723	S1|c38685_g1	S2|c43878_g1	0.0001
OG07724	S1|c38332_g2	S2|c41310_g1	0.0001
OG07728	S1|c29229_g1	S2|c65826_g1	0.33724
OG07729	S1|c1573_g1	S2|c21039_g1	0.12285
OG07730	S1|c31038_g1	S2|c9368_g1	0.0001
OG07733	S1|c37306_g2	S2|c41379_g1	0.0001
OG07734	S1|c71233_g1	S2|c72356_g1	0.0001
OG07738	S1|c29748_g1	S2|c37943_g1	0.45832
OG07740	S1|c33161_g1	S2|c34134_g1	0.30707
OG07747	S1|c35372_g1	S2|c42704_g1	0.05263
OG07749	S1|c33344_g1	S2|c32840_g1	0.06229
OG07750	S1|c32153_g1	S2|c39065_g1	0.03812
OG07753	S1|c36757_g1	S2|c41430_g1	0.07863
OG07754	S1|c38295_g1	S2|c42319_g1	0.03064
OG07756	S1|c35929_g1	S2|c35470_g1	0.02762
OG07758	S1|c32085_g1	S2|c20431_g1	0.09871
OG07761	S1|c31956_g2	S2|c66093_g1	0.20089
OG07769	S1|c39297_g1	S2|c44141_g1	0.54733
OG07774	S1|c61433_g1	S2|c22148_g1	0.0001
OG07782	S1|c36259_g1	S2|c41612_g1	0.0001
OG07783	S1|c38118_g1	S2|c36923_g1	0.17049
OG07785	S1|c27636_g1	S2|c33765_g1	0.0001
OG07787	S1|c19232_g1	S2|c35178_g1	0.04494
OG07790	S1|c29902_g1	S2|c12063_g1	0.0001
OG07793	S1|c36728_g1	S2|c43895_g2	0.2184
OG07800	S1|c39947_g1	S2|c41066_g1	0.0001
OG07803	S1|c31775_g1	S2|c40799_g1	0.0546
OG07808	S1|c35858_g1	S2|c36318_g1	0.0001
OG07811	S1|c18335_g1	S2|c28479_g1	1
OG07813	S1|c35619_g1	S2|c41952_g1	0.01887
OG07825	S1|c33271_g1	S2|c34112_g1	0.0778
OG07826	S1|c22440_g1	S2|c16431_g1	0.30029
OG07828	S1|c34337_g1	S2|c34215_g1	0.0001
OG07836	S1|c37870_g3	S2|c39151_g2	0.0001
OG07838	S1|c33376_g1	S2|c25680_g1	0.40378
OG07840	S1|c17377_g1	S2|c31572_g1	0.0001
OG07841	S1|c40249_g1	S2|c41172_g1	0.0001
OG07844	S1|c33302_g1	S2|c23066_g1	0.27928
OG07851	S1|c22920_g1	S2|c31803_g1	0.04719
OG07853	S1|c27012_g1	S2|c39345_g1	0.24622
OG08047	S1|c34523_g1	S2|c17390_g1	0.0001
OG08172	S1|c31146_g1	S2|c41098_g3	0.0001
OG08176	S1|c47621_g1	S2|c59398_g1	1.00001
OG08201	S1|c38457_g2	S2|c41188_g4	0.0001
OG08211	S1|c38970_g1	S2|c40952_g1	0.0001
OG08212	S1|c36295_g1	S2|c41944_g1	0.03213
OG08221	S1|c22191_g1	S2|c35546_g1	0.04889
OG08223	S1|c51494_g1	S2|c5043_g1	1
OG08229	S1|c36421_g1	S2|c44661_g1	0.22235
OG08244	S1|c32487_g1	S2|c11572_g1	0.0001
OG08264	S1|c34974_g1	S2|c26138_g1	0.28122
OG08266	S1|c37867_g3	S2|c33797_g1	0.01314
OG08268	S1|c61762_g1	S2|c39559_g1	0.99998
OG08270	S1|c36721_g1	S2|c44196_g1	0.24649
OG08271	S1|c38617_g1	S2|c38942_g1	0.23706
OG08272	S1|c36654_g1	S2|c42901_g2	0.0001
OG08274	S1|c15880_g1	S2|c34073_g1	0.07377
OG08278	S1|c29883_g1	S2|c32112_g1	0.0001
OG08279	S1|c40274_g1	S2|c43233_g2	0.0001
OG08300	S1|c39675_g2	S2|c41465_g2	0.0617
OG08301	S1|c34514_g1	S2|c82039_g1	0.0001
OG08310	S1|c39122_g2	S2|c41486_g2	0.54031
OG08319	S1|c67207_g1	S2|c12778_g1	0.03568
OG08320	S1|c36280_g1	S2|c39901_g1	0.0001
OG08437	S1|c30855_g1	S2|c34519_g1	0.0001
OG08485	S1|c34525_g1	S2|c33715_g1	0.09445
OG08506	S1|c17261_g1	S2|c40147_g2	0.0001
OG08530	S1|c37663_g1	S2|c37301_g1	0.07792
OG08619	S1|c15983_g1	S2|c27754_g1	0.11804
OG08703	S1|c41150_g1	S2|c2086_g1	0.99999
OG08728	S1|c37281_g2	S2|c34429_g1	0.10394
OG08766	S1|c32903_g1	S2|c40725_g1	0.0001
OG08780	S1|c54353_g1	S2|c22900_g1	0.0001
OG08789	S1|c37502_g1	S2|c38509_g1	0.03003
OG08801	S1|c35434_g1	S2|c40017_g1	0.0782
OG08836	S1|c27223_g1	S2|c43711_g1	0.0001
OG08848	S1|c36576_g1	S2|c38566_g1	0.08373
OG08852	S1|c16431_g1	S2|c32707_g1	0.0001
OG08857	S1|c37784_g2	S2|c43907_g2	0.0001
OG08892	S1|c36464_g1	S2|c38528_g2	0.12305
OG08912	S1|c32720_g1	S2|c18790_g1	0.0001
OG08913	S1|c61198_g1	S2|c69591_g1	0.0001
OG08919	S1|c24501_g2	S2|c41671_g1	0.0001
OG08920	S1|c38401_g1	S2|c32427_g1	0.05044
OG08948	S1|c28232_g1	S2|c33979_g1	0.17793
OG08983	S1|c38321_g1	S2|c43661_g1	0.0001
OG08995	S1|c43375_g1	S2|c61652_g1	1
OG09150	S1|c40095_g2	S2|c37856_g1	0.04403
OG09435	S1|c40362_g1	S2|c44741_g2	0.0001
OG09436	S1|c35060_g1	S2|c35815_g1	0.1387
OG09437	S1|c38775_g2	S2|c42547_g1	0.30073
OG09438	S1|c34986_g1	S2|c24225_g1	0.0001
OG09440	S1|c32514_g1	S2|c34771_g1	0.0001
OG09441	S1|c34159_g2	S2|c24555_g1	0.0001
OG09442	S1|c38858_g1	S2|c38524_g1	0.0001
OG09443	S1|c33986_g1	S2|c34773_g1	0.03619
OG09444	S1|c38171_g1	S2|c38213_g1	0.84353
OG09445	S1|c32007_g1	S2|c15421_g1	0.0001
OG09447	S1|c39963_g1	S2|c31459_g1	0.10921
OG09448	S1|c31903_g1	S2|c29950_g1	0.11139
OG09449	S1|c42231_g1	S2|c22173_g1	0.97861
OG09450	S1|c30880_g1	S2|c34533_g1	0.0001
OG09451	S1|c40346_g1	S2|c44642_g2	0.0001
OG09452	S1|c1967_g1	S2|c290_g1	1
OG09453	S1|c28534_g1	S2|c23015_g1	0.0001
OG09454	S1|c29671_g2	S2|c37963_g1	0.0001
OG09455	S1|c39421_g1	S2|c44284_g1	0.0372
OG09456	S1|c39101_g1	S2|c42963_g1	0.0001
OG09457	S1|c34680_g1	S2|c32761_g1	0.06585
OG09458	S1|c35714_g1	S2|c38365_g1	0.0001
OG09459	S1|c33488_g1	S2|c41142_g2	0.06967
OG09460	S1|c35190_g2	S2|c38759_g1	0.0001
OG09461	S1|c29492_g1	S2|c41800_g1	0.0179
OG09462	S1|c37615_g3	S2|c32756_g1	0.0001
OG09464	S1|c28819_g1	S2|c38600_g1	0.0001
OG09465	S1|c32057_g1	S2|c43061_g2	0.06964
OG09466	S1|c34143_g2	S2|c35135_g2	0.0001
OG09467	S1|c37787_g1	S2|c40847_g1	0.02447
OG09468	S1|c39917_g1	S2|c27094_g1	0.0556
OG09470	S1|c39137_g2	S2|c43356_g1	0.05347
OG09471	S1|c46955_g1	S2|c23077_g1	0.0001
OG09472	S1|c35388_g1	S2|c43117_g1	0.05187
OG09473	S1|c32580_g1	S2|c44315_g1	0.0001
OG09474	S1|c38098_g2	S2|c39860_g1	0.0001
OG09475	S1|c29631_g2	S2|c41554_g1	0.0001
OG09476	S1|c35244_g1	S2|c79865_g1	0.0001
OG09479	S1|c37918_g1	S2|c39144_g1	0.3759
OG09480	S1|c27050_g1	S2|c43420_g3	1
OG09481	S1|c20437_g1	S2|c58600_g1	0.0001
OG09482	S1|c36782_g1	S2|c38671_g1	0.0001
OG09483	S1|c35758_g1	S2|c39933_g1	0.23466
OG09485	S1|c36861_g1	S2|c40454_g1	0.12896
OG09486	S1|c555_g1	S2|c22432_g1	0.0001
OG09487	S1|c34639_g1	S2|c35242_g1	0.0001
OG09488	S1|c39451_g9	S2|c12507_g1	0.0001
OG09489	S1|c32127_g1	S2|c25283_g2	0.25717
OG09490	S1|c2185_g1	S2|c19273_g1	0.0001
OG09491	S1|c54571_g1	S2|c19138_g1	0.10146
OG09492	S1|c34504_g1	S2|c40511_g1	0.14486
OG09494	S1|c34447_g1	S2|c38656_g1	0.11093
OG09495	S1|c36296_g3	S2|c42242_g6	0.0001
OG09498	S1|c40576_g2	S2|c44963_g2	0.0001
OG09499	S1|c18719_g1	S2|c32329_g1	1.00007
OG09500	S1|c31165_g1	S2|c60334_g1	0.0001
OG09502	S1|c25829_g1	S2|c30993_g1	0.276
OG09503	S1|c26115_g1	S2|c26778_g1	0.0001
OG09504	S1|c36882_g1	S2|c25498_g1	0.0001
OG09505	S1|c9995_g1	S2|c30558_g1	0.0001
OG09506	S1|c37900_g1	S2|c40238_g1	0.0001
OG09507	S1|c39311_g1	S2|c37697_g1	0.05037
OG09508	S1|c41290_g1	S2|c52618_g1	0.0001
OG09509	S1|c16671_g1	S2|c21447_g1	0.0001
OG09511	S1|c32722_g2	S2|c25190_g1	0.0001
OG09512	S1|c7916_g1	S2|c22691_g1	0.0001
OG09514	S1|c35114_g1	S2|c39298_g1	0.0001
OG09515	S1|c16972_g1	S2|c10726_g1	0.04025
OG09517	S1|c3238_g1	S2|c13945_g1	0.0001
OG09518	S1|c37074_g1	S2|c42670_g1	0.06185
OG09520	S1|c29342_g1	S2|c32886_g1	0.0001
OG09521	S1|c35480_g1	S2|c68592_g1	0.0001
OG09522	S1|c22031_g1	S2|c32596_g1	0.0001
OG09523	S1|c36214_g1	S2|c39809_g1	0.0001
OG09524	S1|c10468_g1	S2|c16140_g1	1
OG09525	S1|c35915_g1	S2|c35315_g1	0.0319
OG09526	S1|c36564_g1	S2|c39511_g1	0.0001
OG09528	S1|c39882_g2	S2|c44462_g2	0.05431
OG09530	S1|c39841_g1	S2|c43575_g1	0.07849
OG09532	S1|c37133_g1	S2|c40659_g1	0.15339
OG09533	S1|c28911_g1	S2|c37611_g1	0.0001
OG09534	S1|c33090_g1	S2|c32117_g1	0.13919
OG09535	S1|c38093_g1	S2|c39053_g1	0.25717
OG09536	S1|c32442_g1	S2|c20648_g1	0.11633
OG09538	S1|c38151_g1	S2|c42833_g1	0.36168
OG09540	S1|c24850_g1	S2|c26947_g2	0.21348
OG09541	S1|c37279_g1	S2|c44393_g1	0.0001
OG09543	S1|c36977_g1	S2|c33040_g2	0.26756
OG09544	S1|c36556_g1	S2|c43543_g1	0.10793
OG09545	S1|c18674_g1	S2|c75081_g1	0.0001
OG09546	S1|c31197_g1	S2|c34156_g1	0.17855
OG09547	S1|c22577_g1	S2|c37948_g1	0.0001
OG09548	S1|c30569_g1	S2|c19240_g1	0.53318
OG09549	S1|c38742_g2	S2|c42430_g2	0.10666
OG09550	S1|c68595_g1	S2|c82405_g1	18.034
OG09551	S1|c13158_g1	S2|c735_g1	1
OG09553	S1|c34854_g1	S2|c40396_g1	0.06711
OG09554	S1|c36814_g1	S2|c42831_g1	0.45273
OG09556	S1|c35390_g1	S2|c38117_g1	0.03833
OG09557	S1|c22367_g1	S2|c66681_g1	0.42466
OG09558	S1|c7705_g1	S2|c12311_g1	0.1076
OG09559	S1|c27414_g1	S2|c33372_g1	0.07801
OG09560	S1|c28754_g1	S2|c34668_g1	0.0001
OG09562	S1|c28528_g1	S2|c36645_g1	0.0001
OG09564	S1|c72485_g1	S2|c39738_g1	0.0001
OG09565	S1|c32077_g1	S2|c33760_g1	0.29655
OG09566	S1|c8082_g1	S2|c33926_g1	0.0001
OG09568	S1|c36092_g1	S2|c39817_g2	0.0256
OG09569	S1|c25232_g1	S2|c34384_g1	0.0001
OG09570	S1|c39294_g1	S2|c42070_g1	0.0001
OG09572	S1|c18320_g1	S2|c34733_g3	0.09991
OG09573	S1|c32670_g1	S2|c39382_g1	0.13151
OG09574	S1|c20441_g1	S2|c14688_g1	0.0001
OG09575	S1|c32667_g1	S2|c42922_g1	0.09687
OG09576	S1|c37057_g2	S2|c33818_g1	0.7213
OG09577	S1|c34833_g1	S2|c43197_g1	0.0001
OG09578	S1|c29494_g1	S2|c29150_g1	0.0001
OG09579	S1|c34584_g2	S2|c39504_g2	0.0001
OG09580	S1|c34968_g1	S2|c41546_g1	0.04504
OG09582	S1|c31757_g1	S2|c29569_g2	0.0001
OG09584	S1|c35693_g1	S2|c43404_g1	0.18233
OG09586	S1|c38323_g1	S2|c41579_g1	0.0001
OG09588	S1|c35412_g1	S2|c40355_g1	0.07403
OG09590	S1|c40131_g6	S2|c43083_g1	0.09197
OG09592	S1|c37379_g1	S2|c40819_g1	0.0001
OG09593	S1|c33580_g1	S2|c34365_g1	0.0001
OG09595	S1|c31731_g1	S2|c33204_g1	0.06881
OG09597	S1|c39359_g1	S2|c40801_g1	0.03807
OG09601	S1|c54886_g1	S2|c67530_g1	1.00003
OG09602	S1|c36572_g1	S2|c43576_g1	0.0001
OG09603	S1|c32599_g1	S2|c8690_g1	0.0583
OG09604	S1|c37775_g1	S2|c43866_g1	0.0173
OG09607	S1|c34377_g1	S2|c35695_g1	0.0001
OG09608	S1|c10913_g1	S2|c38570_g1	0.37325
OG09609	S1|c26140_g1	S2|c19959_g1	0.17656
OG09610	S1|c39721_g1	S2|c44951_g1	0.0001
OG09612	S1|c27662_g1	S2|c1729_g1	0.0001
OG09613	S1|c35673_g1	S2|c37180_g1	0.06723
OG09614	S1|c30411_g1	S2|c43413_g1	0.0001
OG09615	S1|c21629_g1	S2|c30773_g1	0.03996
OG09616	S1|c24854_g1	S2|c12872_g1	0.0001
OG09618	S1|c36125_g1	S2|c29223_g1	0.0001
OG09619	S1|c33450_g1	S2|c43139_g1	0.03542
OG09620	S1|c35232_g1	S2|c36075_g1	0.0323
OG09621	S1|c39845_g1	S2|c42523_g1	0.01504
OG09622	S1|c38861_g1	S2|c40512_g1	0.18205
OG09623	S1|c33615_g1	S2|c35945_g1	0.0001
OG09624	S1|c40914_g1	S2|c44869_g6	0.0001
OG09625	S1|c36652_g1	S2|c35952_g1	0.0001
OG09627	S1|c28335_g1	S2|c42836_g3	0.02365
OG09628	S1|c37160_g4	S2|c29436_g1	0.05213
OG09629	S1|c37532_g1	S2|c37558_g2	0.23489
OG09631	S1|c38586_g1	S2|c41251_g1	0.0001
OG09632	S1|c28587_g1	S2|c41095_g1	0.0001
OG09634	S1|c35118_g1	S2|c37798_g1	0.0001
OG09635	S1|c39528_g1	S2|c44849_g1	0.0001
OG09636	S1|c37028_g1	S2|c35842_g1	0.05402
OG09637	S1|c37254_g1	S2|c39615_g1	0.05778
OG09638	S1|c59850_g1	S2|c360_g1	0.0001
OG09641	S1|c38412_g1	S2|c42048_g1	0.0001
OG09642	S1|c26625_g1	S2|c34200_g1	0.10103
OG09644	S1|c28653_g2	S2|c42519_g1	0.0001
OG09647	S1|c40338_g3	S2|c44637_g1	0.0001
OG09648	S1|c23798_g1	S2|c26631_g1	0.0001
OG09650	S1|c20674_g1	S2|c65859_g1	1
OG09651	S1|c22321_g1	S2|c34957_g1	0.0001
OG09653	S1|c35491_g1	S2|c37995_g1	0.01957
OG09654	S1|c16356_g1	S2|c37174_g1	0.0001
OG09656	S1|c34445_g1	S2|c38685_g1	0.0001
OG09657	S1|c26834_g1	S2|c33195_g1	0.0001
OG09658	S1|c26478_g2	S2|c35216_g1	0.251
OG09659	S1|c39604_g2	S2|c42369_g3	0.2778
OG09660	S1|c40511_g2	S2|c41851_g1	0.07213
OG09661	S1|c39059_g1	S2|c43363_g1	0.06146
OG09662	S1|c27659_g1	S2|c35036_g1	0.07072
OG09663	S1|c25343_g1	S2|c24198_g1	0.0001
OG09664	S1|c35735_g2	S2|c43339_g2	0.0001
OG09666	S1|c34596_g1	S2|c42677_g1	0.32607
OG09667	S1|c2837_g1	S2|c29218_g1	0.2196
OG09668	S1|c33848_g1	S2|c35894_g1	0.08343
OG09669	S1|c35428_g1	S2|c37214_g1	0.0001
OG09671	S1|c23716_g1	S2|c33264_g1	0.12005
OG09672	S1|c38876_g2	S2|c44020_g2	0.06187
OG09674	S1|c39000_g2	S2|c41014_g1	0.0001
OG09697	S1|c23167_g1	S2|c31509_g1	0.15778
OG09798	S1|c27895_g1	S2|c34176_g1	0.30845
OG09814	S1|c18939_g2	S2|c6444_g1	0.16238
OG10995	S1|c38944_g1	S2|c41627_g1	0.16261
OG11001	S1|c30920_g1	S2|c32421_g1	0.20794
OG11008	S1|c5730_g1	S2|c34088_g1	0.06539
OG11010	S1|c37557_g1	S2|c40673_g1	0.02166
OG11011	S1|c11247_g1	S2|c8769_g1	0.0001
OG11012	S1|c21648_g1	S2|c39567_g1	0.0001
OG11022	S1|c31447_g1	S2|c34012_g1	0.0001
OG11023	S1|c32714_g1	S2|c37850_g1	0.20534
OG11024	S1|c39873_g1	S2|c44688_g1	0.0583
OG11025	S1|c40169_g1	S2|c44059_g1	0.02998
OG11027	S1|c34168_g1	S2|c40363_g1	0.04048
OG11028	S1|c40545_g2	S2|c44993_g1	0.05263
OG11029	S1|c40305_g5	S2|c39576_g1	0.08613
OG11030	S1|c16086_g1	S2|c39590_g1	0.0001
OG11034	S1|c30776_g1	S2|c40587_g1	0.02263
OG11035	S1|c2525_g1	S2|c24563_g1	0.0001
OG11042	S1|c36836_g1	S2|c38276_g2	0.021
OG11043	S1|c36491_g1	S2|c43227_g1	0.38139
OG11046	S1|c28306_g1	S2|c28339_g1	0.0001
OG11049	S1|c34812_g2	S2|c44061_g2	0.0001
OG11050	S1|c40569_g1	S2|c44795_g1	0.01503
OG11051	S1|c38497_g1	S2|c41798_g1	0.10637
OG11059	S1|c22384_g2	S2|c37755_g1	0.01288
OG11060	S1|c32185_g1	S2|c33883_g1	0.04992
OG11061	S1|c35087_g2	S2|c41469_g1	0.0001
OG11062	S1|c28668_g2	S2|c41012_g1	0.0001
OG11063	S1|c40320_g6	S2|c43974_g1	0.15639
OG11069	S1|c40167_g1	S2|c44817_g2	0.0001
OG11070	S1|c20862_g1	S2|c67335_g1	0.0001
OG11071	S1|c29655_g1	S2|c39634_g2	0.0001
OG11074	S1|c17449_g1	S2|c43155_g3	0.0001
OG11077	S1|c34278_g2	S2|c17052_g1	0.0001
OG11078	S1|c3175_g1	S2|c41462_g1	0.0001
OG11080	S1|c25073_g1	S2|c40432_g1	0.05888
OG11081	S1|c21188_g1	S2|c49632_g1	0.0001
OG11082	S1|c22909_g1	S2|c52783_g1	0.0001
OG11084	S1|c40042_g1	S2|c43322_g2	0.01755
OG11093	S1|c2803_g2	S2|c28034_g1	0.0001
OG11094	S1|c19052_g1	S2|c25215_g1	0.15848
OG11095	S1|c38210_g1	S2|c44557_g1	0.14585
OG11096	S1|c29461_g2	S2|c15699_g1	0.02285
OG11097	S1|c38880_g1	S2|c33386_g1	0.0001
OG11098	S1|c39189_g2	S2|c19531_g1	0.0001
OG11100	S1|c40549_g1	S2|c44374_g2	0.20915
OG11101	S1|c40215_g4	S2|c42964_g1	0.0001
OG11104	S1|c35868_g1	S2|c38607_g1	0.0001
OG11105	S1|c28029_g1	S2|c25345_g1	0.29087
OG11112	S1|c45560_g1	S2|c22214_g2	0.0001
OG11115	S1|c28861_g1	S2|c34606_g1	0.0001
OG11116	S1|c31600_g1	S2|c37342_g1	0.0001
OG11117	S1|c37027_g1	S2|c36680_g1	0.06371
OG11118	S1|c32736_g1	S2|c30209_g1	0.0001
OG11119	S1|c33229_g1	S2|c35016_g1	0.0001
OG11126	S1|c28663_g2	S2|c4857_g1	0.0001
OG11127	S1|c38125_g1	S2|c38046_g2	0.03572
OG11128	S1|c17995_g1	S2|c36024_g1	0.43357
OG11130	S1|c5540_g1	S2|c31273_g1	0.0001
OG11137	S1|c37990_g1	S2|c39096_g1	0.25959
OG11138	S1|c38751_g1	S2|c36720_g1	0.44713
OG11147	S1|c33692_g2	S2|c39705_g1	0.03145
OG11148	S1|c4274_g1	S2|c24955_g1	0.3486
OG11152	S1|c34212_g1	S2|c21755_g1	0.0001
OG11157	S1|c38154_g1	S2|c40635_g1	0.11765
OG11158	S1|c66343_g1	S2|c951_g1	0.16824
OG11159	S1|c39178_g2	S2|c43692_g1	0.43554
OG11167	S1|c39088_g1	S2|c43927_g1	0.03404
OG11168	S1|c30935_g1	S2|c23928_g1	0.0001
OG11169	S1|c30446_g1	S2|c34906_g1	0.27665
OG11182	S1|c21971_g1	S2|c27737_g1	0.0001
OG11183	S1|c18818_g1	S2|c45816_g1	0.04316
OG11185	S1|c34352_g1	S2|c32975_g1	0.0001
OG11186	S1|c62071_g1	S2|c75216_g1	1
OG11194	S1|c21536_g1	S2|c19276_g1	0.11097
OG11195	S1|c8165_g2	S2|c30051_g1	0.04913
OG11209	S1|c23720_g1	S2|c39650_g1	0.18962
OG11211	S1|c39392_g1	S2|c42848_g1	0.2625
OG11212	S1|c36016_g1	S2|c37431_g1	0.03963
OG11213	S1|c40255_g3	S2|c44022_g1	0.21037
OG11214	S1|c38207_g2	S2|c42325_g1	0.0001
OG11215	S1|c40172_g3	S2|c44618_g1	0.09364
OG11224	S1|c21495_g1	S2|c31311_g1	0.0001
OG11225	S1|c33242_g2	S2|c38507_g1	0.01737
OG11226	S1|c38635_g1	S2|c44429_g1	0.0001
OG11227	S1|c36623_g1	S2|c40478_g1	0.0001
OG11228	S1|c11445_g1	S2|c33362_g1	0.0001
OG11229	S1|c11632_g1	S2|c44388_g1	0.04356
OG11235	S1|c35982_g1	S2|c40225_g1	0.2583
OG11236	S1|c38235_g3	S2|c42971_g3	0.19845
OG11237	S1|c28869_g1	S2|c31854_g1	0.13317
OG11238	S1|c73175_g1	S2|c76345_g1	0.0001
OG11245	S1|c30774_g2	S2|c40287_g1	0.1391
OG11246	S1|c17744_g1	S2|c66412_g1	0.0001
OG11251	S1|c26023_g1	S2|c27069_g1	0.0001
OG11252	S1|c35033_g1	S2|c43299_g2	0.22086
OG11253	S1|c35105_g1	S2|c37976_g3	0.0001
OG11254	S1|c11944_g1	S2|c58583_g1	0.0001
OG11255	S1|c31850_g1	S2|c48381_g1	0.02991
OG11260	S1|c37309_g1	S2|c41003_g2	0.0001
OG11265	S1|c18249_g1	S2|c10189_g1	0.0001
OG11270	S1|c13582_g1	S2|c84239_g1	0.0001
OG11275	S1|c23665_g1	S2|c29474_g1	0.0001
OG11276	S1|c35019_g1	S2|c32287_g1	0.0001
OG11277	S1|c40563_g1	S2|c44778_g1	0.01041
OG11278	S1|c39529_g2	S2|c44757_g1	1
OG11285	S1|c35068_g1	S2|c33347_g2	0.0001
OG11286	S1|c38693_g1	S2|c43987_g2	0.11362
OG11287	S1|c34861_g1	S2|c13791_g1	0.04719
OG11288	S1|c18489_g1	S2|c26370_g1	0.07825
OG11289	S1|c39656_g1	S2|c42981_g1	0.0001
OG11294	S1|c38752_g2	S2|c39273_g1	0.018
OG11295	S1|c24643_g2	S2|c35429_g2	0.04112
OG11296	S1|c20528_g1	S2|c40865_g1	0.0001
OG11297	S1|c26119_g1	S2|c32906_g1	0.03547
OG11302	S1|c40008_g2	S2|c42222_g1	0.02536
OG11304	S1|c20452_g1	S2|c21114_g1	0.0001
OG11305	S1|c36736_g1	S2|c30116_g1	0.0001
OG11306	S1|c38247_g2	S2|c42019_g1	0.02266
OG11311	S1|c34105_g1	S2|c41168_g1	0.32717
OG11315	S1|c35065_g1	S2|c43472_g1	0.14777
OG11317	S1|c37146_g1	S2|c44497_g1	0.0001
OG11324	S1|c36854_g2	S2|c40341_g2	0.0001
OG11325	S1|c28614_g1	S2|c30670_g1	0.06898
OG11333	S1|c35409_g1	S2|c43613_g1	0.07468
OG11334	S1|c22419_g1	S2|c32758_g1	0.01862
OG11335	S1|c28139_g1	S2|c40111_g1	0.0001
OG11336	S1|c36454_g1	S2|c40190_g1	0.01443
OG11340	S1|c34279_g1	S2|c41220_g3	0.0001
OG11341	S1|c37654_g1	S2|c33161_g1	0.0001
OG11342	S1|c26487_g1	S2|c37709_g2	0.10092
OG11352	S1|c36727_g1	S2|c39146_g1	0.09152
OG11353	S1|c39176_g3	S2|c22616_g1	0.0001
OG11354	S1|c39188_g1	S2|c37894_g1	0.03921
OG11355	S1|c26746_g1	S2|c44504_g2	0.09311
OG11356	S1|c63472_g1	S2|c19573_g1	0.0001
OG11357	S1|c40414_g2	S2|c44612_g1	0.0001
OG11360	S1|c34863_g1	S2|c39098_g1	0.68254
OG11364	S1|c39095_g1	S2|c38963_g1	0.0502
OG11365	S1|c29976_g1	S2|c42034_g1	0.0001
OG11366	S1|c33595_g1	S2|c26668_g1	0.10494
OG11368	S1|c33874_g1	S2|c41532_g1	0.04338
OG11369	S1|c36067_g1	S2|c37064_g1	0.71195
OG11374	S1|c39517_g1	S2|c35926_g1	0.0001
OG11375	S1|c34459_g1	S2|c37543_g1	0.0001
OG11376	S1|c39119_g2	S2|c41250_g1	0.0001
OG11384	S1|c34423_g1	S2|c34549_g1	0.0001
OG11385	S1|c34946_g1	S2|c41682_g1	0.00991
OG11386	S1|c27318_g1	S2|c37997_g1	0.18813
OG11388	S1|c10342_g1	S2|c29790_g1	0.0001
OG11392	S1|c40928_g1	S2|c8862_g1	0.20073
OG11393	S1|c33826_g1	S2|c41522_g2	0.0001
OG11394	S1|c39619_g1	S2|c38533_g1	0.0063
OG11395	S1|c2708_g1	S2|c7432_g1	0.99994
OG11396	S1|c36668_g2	S2|c42202_g1	0.38791
OG11397	S1|c35081_g1	S2|c32386_g1	0.0001
OG11403	S1|c32613_g1	S2|c35060_g1	0.99998
OG11404	S1|c26346_g1	S2|c22309_g2	0.0001
OG11405	S1|c11336_g1	S2|c59725_g1	0.0001
OG11406	S1|c39495_g3	S2|c44069_g1	0.59224
OG11407	S1|c21572_g1	S2|c22621_g1	0.0001
OG11408	S1|c37404_g1	S2|c36863_g1	0.0001
OG11410	S1|c33021_g2	S2|c37828_g1	1.27757
OG11412	S1|c32872_g1	S2|c38653_g1	0.0001
OG11413	S1|c29660_g1	S2|c38574_g1	0.0001
OG11417	S1|c38471_g1	S2|c43449_g1	0.06406
OG11418	S1|c73797_g1	S2|c46613_g1	0.0001
OG11419	S1|c38579_g2	S2|c43614_g2	0.02359
OG11422	S1|c33075_g1	S2|c25995_g1	0.0001
OG11425	S1|c34594_g1	S2|c42039_g1	0.0001
OG11426	S1|c25465_g1	S2|c24256_g1	0.04528
OG11428	S1|c35932_g1	S2|c39002_g1	0.19383
OG11432	S1|c40189_g1	S2|c32635_g1	0.08491
OG11433	S1|c37894_g1	S2|c42886_g1	0.02751
OG11440	S1|c40550_g1	S2|c44903_g1	0.03002
OG11441	S1|c28931_g1	S2|c29440_g1	0.10265
OG11442	S1|c35067_g1	S2|c39461_g1	0.0001
OG11459	S1|c25642_g1	S2|c25760_g1	0.32359
OG11460	S1|c40153_g1	S2|c43077_g1	0.02351
OG11461	S1|c23595_g1	S2|c43454_g2	0.0001
OG11462	S1|c33047_g1	S2|c34214_g1	0.03176
OG11471	S1|c38017_g1	S2|c43824_g2	0.01762
OG11472	S1|c20500_g1	S2|c24904_g1	0.0001
OG11473	S1|c27615_g1	S2|c35994_g1	0.05534
OG11474	S1|c37409_g1	S2|c39873_g1	0.0001
OG11485	S1|c39177_g2	S2|c38329_g1	0.04408
OG11487	S1|c23308_g1	S2|c13522_g1	0.0324
OG11488	S1|c32926_g1	S2|c34933_g1	0.02949
OG11489	S1|c38133_g1	S2|c31339_g1	0.0001
OG11490	S1|c36068_g1	S2|c39143_g1	0.05059
OG11494	S1|c40197_g1	S2|c44452_g1	0.0001
OG11496	S1|c34266_g1	S2|c42128_g1	0.58426
OG11497	S1|c8720_g1	S2|c36374_g1	0.0001
OG11498	S1|c38029_g1	S2|c37912_g1	0.0001
OG11500	S1|c28041_g2	S2|c29566_g1	0.20157
OG11504	S1|c40394_g1	S2|c44791_g1	0.35575
OG11505	S1|c43423_g1	S2|c66301_g1	0.0001
OG11506	S1|c74424_g1	S2|c54114_g1	0.99999
OG11508	S1|c37426_g1	S2|c34013_g1	0.08792
OG11510	S1|c37345_g1	S2|c42238_g1	0.0969
OG11511	S1|c34910_g1	S2|c39342_g1	0.08748
OG11512	S1|c31133_g1	S2|c32254_g1	0.0001
OG11513	S1|c58291_g1	S2|c50214_g1	1
OG11515	S1|c18911_g1	S2|c18204_g1	1
OG11516	S1|c32807_g1	S2|c34394_g1	0.76522
OG11517	S1|c28979_g1	S2|c35686_g1	0.81707
OG11520	S1|c27374_g1	S2|c36222_g2	0.06352
OG11521	S1|c38740_g3	S2|c42342_g2	0.07106
OG11523	S1|c34948_g1	S2|c41451_g1	0.50423
OG11524	S1|c18644_g1	S2|c34573_g1	0.13991
OG11525	S1|c26342_g1	S2|c40681_g1	0.04162
OG11526	S1|c29012_g1	S2|c39008_g1	0.15789
OG11527	S1|c38717_g2	S2|c43795_g1	0.11112
OG11528	S1|c42350_g1	S2|c13340_g1	1
OG11529	S1|c37006_g1	S2|c32862_g1	0.0001
OG11530	S1|c35532_g1	S2|c33761_g1	0.95341
OG11531	S1|c35837_g2	S2|c41916_g1	0.11487
OG11532	S1|c72174_g1	S2|c86479_g1	1
OG11533	S1|c60818_g1	S2|c73896_g1	2.69792
OG11534	S1|c24069_g1	S2|c21672_g1	0.03483
OG13480	S1|c28084_g1	S2|c38478_g1	0.30666
OG13490	S1|c36134_g1	S2|c36899_g1	0.49483
OG13501	S1|c40484_g2	S2|c44944_g1	0.07959
OG13516	S1|c45522_g1	S2|c31697_g1	0.3577
OG13520	S1|c73528_g1	S2|c39348_g4	0.15865
OG13533	S1|c35046_g1	S2|c40766_g1	0.22736
OG13535	S1|c32977_g1	S2|c37101_g1	0.29417
OG13541	S1|c36505_g3	S2|c44218_g2	0.09191
OG13556	S1|c37708_g1	S2|c29209_g1	0.0001
OG13566	S1|c3728_g1	S2|c26323_g1	0.0001
OG13570	S1|c37294_g1	S2|c44071_g3	0.29759
OG13590	S1|c31555_g1	S2|c32253_g1	0.06362
OG13606	S1|c38603_g2	S2|c44807_g2	0.0001
OG13612	S1|c33239_g2	S2|c43026_g1	0.10558
OG13634	S1|c64825_g1	S2|c57161_g1	1.00006
OG13638	S1|c21613_g1	S2|c48744_g1	0.0001
OG13639	S1|c39468_g3	S2|c44531_g4	0.0001
OG13701	S1|c31641_g1	S2|c34152_g1	0.12103
OG13711	S1|c37450_g1	S2|c40349_g1	0.08506
OG13712	S1|c5971_g1	S2|c20383_g1	0.042
OG13737	S1|c31635_g1	S2|c42520_g1	0.1272
OG13748	S1|c4026_g1	S2|c4439_g1	0.0001
OG13766	S1|c32709_g1	S2|c36831_g1	0.0001
OG13791	S1|c39527_g1	S2|c35757_g1	0.0001
OG13806	S1|c39163_g1	S2|c43987_g3	0.02961
OG13814	S1|c37112_g1	S2|c41907_g1	0.1793
OG13819	S1|c33332_g1	S2|c33390_g1	0.0001
OG13843	S1|c26038_g1	S2|c43732_g2	0.20502
OG13844	S1|c37507_g1	S2|c29532_g1	0.0001
OG13848	S1|c34104_g2	S2|c44733_g4	0.27297
OG13854	S1|c20779_g1	S2|c27573_g2	0.11054
OG13861	S1|c32944_g2	S2|c39872_g1	0.0001
OG13873	S1|c37970_g1	S2|c24401_g1	0.02678
OG13945	S1|c17952_g2	S2|c32782_g1	0.11187
OG13946	S1|c40310_g1	S2|c44949_g1	0.06884
OG14009	S1|c39840_g1	S2|c41938_g1	0.40792
OG14024	S1|c4486_g1	S2|c31047_g1	0.0001
OG14030	S1|c38167_g2	S2|c50328_g1	0.06481
OG14031	S1|c21870_g1	S2|c19988_g1	0.60033
OG14038	S1|c36646_g1	S2|c44987_g3	0.09403
OG14041	S1|c32562_g1	S2|c40166_g1	0.14908
OG14042	S1|c38061_g1	S2|c44182_g1	0.05763
OG14048	S1|c27513_g1	S2|c16704_g1	1
OG14049	S1|c38969_g1	S2|c42394_g1	0.48923
OG14050	S1|c27610_g1	S2|c43312_g1	0.0001
OG14052	S1|c13782_g1	S2|c31416_g1	0.1027
OG14054	S1|c23734_g1	S2|c26211_g1	0.19535
OG14055	S1|c31379_g1	S2|c27602_g1	0.0001
OG14056	S1|c40399_g1	S2|c40299_g1	0.0001
OG14057	S1|c26743_g1	S2|c32311_g1	0.13809
OG14058	S1|c38665_g2	S2|c43571_g1	0.0001
OG14061	S1|c16924_g1	S2|c34254_g1	0.78663
OG14064	S1|c36976_g1	S2|c44028_g4	0.0001
OG14074	S1|c39485_g1	S2|c35706_g1	0.17939
OG14080	S1|c36249_g2	S2|c30301_g1	0.0001
OG14093	S1|c32525_g1	S2|c31093_g1	0.07347
OG14114	S1|c37923_g1	S2|c43687_g1	0.09863
OG14116	S1|c35297_g1	S2|c43050_g1	0.02808
OG14120	S1|c41138_g1	S2|c12361_g1	0.0001
OG14121	S1|c34412_g1	S2|c32249_g1	0.10171
OG14122	S1|c23899_g1	S2|c45216_g1	0.12537
OG14123	S1|c14358_g1	S2|c36583_g1	0.25142
OG14129	S1|c31819_g1	S2|c31458_g1	0.29454
OG14130	S1|c35113_g1	S2|c39050_g1	0.11213
OG14133	S1|c13820_g1	S2|c79991_g1	0.0001
OG14158	S1|c30479_g1	S2|c34059_g1	0.0619
OG14159	S1|c38915_g2	S2|c37686_g1	0.17309
OG14161	S1|c48089_g1	S2|c36001_g1	0.0001
OG14162	S1|c36645_g1	S2|c38721_g1	0.0001
OG14163	S1|c23690_g1	S2|c72889_g1	0.0001
OG14166	S1|c38314_g1	S2|c4220_g1	0.15812
OG14167	S1|c37630_g1	S2|c44687_g2	0.0001
OG14168	S1|c33144_g1	S2|c31844_g1	0.02991
OG14171	S1|c10025_g1	S2|c23429_g1	0.0001
OG14174	S1|c10143_g1	S2|c82284_g1	0.0001
OG14180	S1|c10373_g1	S2|c74835_g1	0.62924
OG14189	S1|c10894_g1	S2|c356_g1	0.0001
OG14200	S1|c11148_g1	S2|c32923_g1	0.05057
OG14202	S1|c11206_g1	S2|c73243_g1	0.23554
OG14204	S1|c11257_g1	S2|c1255_g1	0.43902
OG14205	S1|c11324_g1	S2|c26401_g1	0.0001
OG14207	S1|c11520_g1	S2|c41866_g1	0.20156
OG14210	S1|c11660_g1	S2|c33016_g1	0.0001
OG14211	S1|c11733_g1	S2|c12944_g1	0.55617
OG14218	S1|c12593_g2	S2|c16134_g1	0.99998
OG14224	S1|c12998_g1	S2|c61844_g1	1.0075
OG14229	S1|c13493_g1	S2|c9891_g1	0.0001
OG14230	S1|c13541_g1	S2|c39769_g1	0.0001
OG14231	S1|c13544_g1	S2|c38195_g1	0.46722
OG14241	S1|c14186_g1	S2|c63991_g1	0.34271
OG14243	S1|c14215_g1	S2|c16248_g1	0.0001
OG14247	S1|c1429_g1	S2|c71553_g1	0.99941
OG14250	S1|c14453_g1	S2|c74222_g1	0.09864
OG14251	S1|c14466_g1	S2|c43647_g2	0.0001
OG14253	S1|c14670_g1	S2|c27128_g1	0.99998
OG14257	S1|c14943_g1	S2|c12984_g1	0.76633
OG14261	S1|c15052_g1	S2|c19190_g1	0.99998
OG14264	S1|c15165_g1	S2|c38536_g1	0.07002
OG14267	S1|c15232_g1	S2|c9151_g1	4.86431
OG14276	S1|c154_g1	S2|c35596_g1	0.28753
OG14278	S1|c15636_g1	S2|c44257_g1	0.0001
OG14282	S1|c15815_g1	S2|c32844_g1	0.0001
OG14283	S1|c15867_g1	S2|c74294_g1	0.4959
OG14290	S1|c16000_g1	S2|c25208_g1	0.0001
OG14294	S1|c16343_g1	S2|c72866_g2	3.31524
OG14295	S1|c16395_g1	S2|c68180_g1	0.0001
OG14297	S1|c16420_g1	S2|c34545_g1	0.0001
OG14298	S1|c16433_g1	S2|c18360_g1	0.0001
OG14303	S1|c16636_g1	S2|c21240_g1	0.27241
OG14304	S1|c16644_g1	S2|c24211_g1	0.05549
OG14307	S1|c16762_g1	S2|c28709_g1	0.0001
OG14311	S1|c16936_g1	S2|c28912_g1	0.57385
OG14313	S1|c17025_g1	S2|c26893_g1	0.32719
OG14317	S1|c17189_g1	S2|c35414_g1	0.0001
OG14320	S1|c17247_g1	S2|c19342_g1	0.0001
OG14323	S1|c17365_g1	S2|c35988_g1	0.0001
OG14324	S1|c17397_g1	S2|c34913_g1	1
OG14325	S1|c17417_g1	S2|c37334_g1	0.14438
OG14326	S1|c17465_g1	S2|c2125_g1	0.40299
OG14331	S1|c17580_g1	S2|c79934_g1	0.0001
OG14332	S1|c17613_g1	S2|c35239_g2	0.0001
OG14336	S1|c17724_g1	S2|c24265_g1	0.40103
OG14344	S1|c17966_g1	S2|c39717_g1	0.14149
OG14345	S1|c1796_g1	S2|c35971_g2	0.0001
OG14348	S1|c18023_g1	S2|c60725_g1	0.05979
OG14349	S1|c18093_g1	S2|c16996_g1	0.0001
OG14352	S1|c18178_g1	S2|c462_g1	2.92408
OG14362	S1|c18492_g1	S2|c65843_g1	0.0001
OG14363	S1|c18517_g1	S2|c29201_g1	0.57197
OG14367	S1|c18663_g1	S2|c22258_g1	0.16121
OG14385	S1|c19062_g1	S2|c8412_g1	1
OG14387	S1|c19095_g1	S2|c30628_g1	0.16759
OG14391	S1|c19248_g1	S2|c37011_g1	0.4233
OG14399	S1|c19711_g1	S2|c36428_g1	0.04422
OG14400	S1|c19882_g1	S2|c33353_g1	0.43785
OG14403	S1|c19967_g1	S2|c25552_g1	0.0001
OG14414	S1|c20395_g1	S2|c33280_g1	0.17847
OG14418	S1|c20510_g1	S2|c33071_g1	0.49623
OG14423	S1|c20653_g1	S2|c44036_g2	0.34478
OG14428	S1|c20881_g1	S2|c25066_g1	0.32353
OG14429	S1|c20884_g1	S2|c34173_g1	0.72846
OG14430	S1|c20936_g1	S2|c20002_g1	0.0001
OG14432	S1|c20982_g1	S2|c13813_g1	1
OG14434	S1|c21019_g1	S2|c79817_g1	0.0001
OG14437	S1|c21095_g1	S2|c61085_g1	0.06811
OG14441	S1|c21300_g1	S2|c24518_g1	0.05516
OG14445	S1|c21477_g1	S2|c40574_g2	0.73946
OG14450	S1|c2155_g1	S2|c36242_g2	0.10735
OG14470	S1|c21862_g1	S2|c44935_g1	0.13666
OG14477	S1|c2192_g1	S2|c51936_g1	0.56782
OG14481	S1|c21997_g2	S2|c28719_g1	0.0001
OG14494	S1|c22333_g2	S2|c41642_g2	0.0001
OG14496	S1|c22408_g1	S2|c41306_g1	0.39208
OG14499	S1|c22500_g1	S2|c20590_g1	0.0001
OG14501	S1|c22535_g1	S2|c6685_g1	0.99999
OG14504	S1|c22569_g1	S2|c37053_g1	0.0001
OG14505	S1|c22610_g1	S2|c27015_g1	0.0001
OG14506	S1|c22623_g1	S2|c35181_g1	0.23949
OG14512	S1|c22710_g1	S2|c40086_g1	0.05378
OG14514	S1|c2273_g1	S2|c19094_g1	0.30503
OG14520	S1|c22818_g1	S2|c75322_g1	0.0001
OG14525	S1|c22867_g1	S2|c34366_g1	0.0001
OG14527	S1|c22879_g1	S2|c20244_g1	0.12376
OG14532	S1|c22958_g1	S2|c33320_g1	0.12721
OG14536	S1|c23034_g1	S2|c22086_g1	0.02431
OG14538	S1|c23144_g1	S2|c41368_g2	0.28694
OG14545	S1|c23254_g1	S2|c13153_g1	0.08916
OG14552	S1|c23367_g1	S2|c9765_g1	0.0001
OG14554	S1|c23394_g1	S2|c3535_g1	0.23101
OG14557	S1|c23472_g1	S2|c23319_g1	0.0001
OG14558	S1|c23478_g1	S2|c36632_g1	0.0001
OG14564	S1|c23611_g1	S2|c31073_g1	0.08323
OG14572	S1|c23808_g1	S2|c31578_g1	0.0001
OG14577	S1|c24089_g1	S2|c29315_g1	0.76651
OG14578	S1|c24112_g1	S2|c4516_g1	0.03902
OG14582	S1|c24169_g1	S2|c16238_g1	0.0001
OG14584	S1|c24231_g1	S2|c43760_g2	0.0001
OG14585	S1|c24259_g1	S2|c30014_g1	0.1454
OG14596	S1|c24515_g1	S2|c18965_g1	0.67053
OG14606	S1|c24753_g1	S2|c29140_g1	0.1944
OG14610	S1|c24828_g1	S2|c25957_g1	0.0001
OG14628	S1|c25182_g1	S2|c23029_g1	0.09594
OG14638	S1|c25450_g1	S2|c37096_g1	0.17772
OG14642	S1|c25563_g1	S2|c8483_g1	0.12488
OG14646	S1|c25646_g1	S2|c21066_g1	0.0001
OG14650	S1|c25702_g1	S2|c24676_g1	0.20716
OG14653	S1|c25771_g1	S2|c31585_g1	0.1438
OG14657	S1|c25884_g1	S2|c33978_g1	0.23851
OG14661	S1|c25986_g1	S2|c34980_g2	0.11258
OG14667	S1|c26065_g1	S2|c5916_g1	0.12579
OG14668	S1|c26084_g1	S2|c26714_g1	0.59689
OG14670	S1|c26121_g1	S2|c23166_g1	0.31073
OG14672	S1|c26178_g1	S2|c41127_g1	0.21365
OG14679	S1|c26299_g1	S2|c19068_g1	0.0001
OG14682	S1|c26379_g1	S2|c25313_g1	0.11761
OG14684	S1|c26405_g1	S2|c26708_g1	2.42357
OG14686	S1|c26413_g1	S2|c25567_g1	0.0001
OG14689	S1|c26480_g1	S2|c43473_g1	0.0001
OG14690	S1|c26483_g1	S2|c35003_g1	0.0001
OG14695	S1|c26527_g1	S2|c31403_g1	0.0001
OG14697	S1|c26558_g1	S2|c33834_g1	0.07479
OG14702	S1|c26693_g1	S2|c32422_g1	0.0001
OG14703	S1|c26720_g1	S2|c287_g1	0.04222
OG14705	S1|c26735_g1	S2|c31533_g1	0.0001
OG14706	S1|c26741_g1	S2|c418_g1	0.3349
OG14708	S1|c26751_g1	S2|c21766_g2	0.36958
OG14714	S1|c26801_g1	S2|c24005_g1	0.0001
OG14717	S1|c26835_g1	S2|c21727_g1	0.11787
OG14721	S1|c26874_g1	S2|c31244_g1	0.30369
OG14733	S1|c27140_g1	S2|c35943_g1	0.14791
OG14734	S1|c27159_g2	S2|c31947_g1	0.2497
OG14741	S1|c27349_g1	S2|c21462_g1	0.0001
OG14743	S1|c27417_g1	S2|c25071_g1	1.00001
OG14748	S1|c27469_g1	S2|c35179_g1	0.0001
OG14752	S1|c27622_g1	S2|c24634_g1	1.89533
OG14756	S1|c27717_g1	S2|c34590_g1	0.0001
OG14757	S1|c2772_g1	S2|c20741_g1	0.25568
OG14758	S1|c27765_g1	S2|c32810_g1	0.15269
OG14759	S1|c27772_g1	S2|c37699_g2	0.02099
OG14761	S1|c27786_g1	S2|c24846_g1	0.05735
OG14762	S1|c27792_g1	S2|c73890_g1	0.0001
OG14766	S1|c27936_g1	S2|c68072_g1	0.49541
OG14782	S1|c28124_g1	S2|c44524_g3	0.0001
OG14784	S1|c28153_g1	S2|c30498_g1	0.18131
OG14790	S1|c28210_g1	S2|c35774_g1	0.03972
OG14792	S1|c28225_g1	S2|c32776_g1	0.0001
OG14796	S1|c28276_g1	S2|c36017_g1	0.05078
OG14803	S1|c28344_g1	S2|c37097_g1	0.17427
OG14810	S1|c28429_g2	S2|c81693_g1	1.06895
OG14811	S1|c28445_g1	S2|c54290_g1	0.71561
OG14813	S1|c28462_g1	S2|c55415_g1	0.0001
OG14814	S1|c28472_g1	S2|c29122_g1	0.0001
OG14815	S1|c28475_g1	S2|c44539_g5	0.37901
OG14822	S1|c28545_g1	S2|c35552_g1	0.20891
OG14824	S1|c28556_g1	S2|c28458_g1	0.12366
OG14830	S1|c28600_g1	S2|c21148_g2	0.6657
OG14832	S1|c28607_g1	S2|c37847_g1	1
OG14834	S1|c28635_g1	S2|c43544_g1	0.18067
OG14837	S1|c28724_g1	S2|c60474_g1	0.10475
OG14839	S1|c28761_g1	S2|c41702_g1	0.35811
OG14846	S1|c28804_g1	S2|c33449_g1	0.06834
OG14851	S1|c28822_g1	S2|c34408_g1	0.78866
OG14853	S1|c28826_g1	S2|c22186_g1	0.0001
OG14860	S1|c28969_g1	S2|c36498_g2	0.09281
OG14869	S1|c29058_g1	S2|c30086_g1	0.0001
OG14873	S1|c29126_g1	S2|c31916_g2	0.25576
OG14904	S1|c29490_g1	S2|c25177_g1	0.53231
OG14921	S1|c29594_g1	S2|c35439_g2	0.0001
OG14923	S1|c29612_g1	S2|c79899_g1	0.48891
[truncated: 493 more rows]

## Sheet: Table S3
TABLE S3. The genotype by sequencing tag statistics
Sample	Total_PE_cleanReads	Total_PE_enzymeCatchReads	Total_PE_enzymeCutCompletelyReads	EnzymeCatchRatio(%)
BH01	2158875	2129958	1894157	98.7
BH02	2630337	2605359	2326768	99.1
BH03	2645983	2623167	2386707	99.1
BH04	2352438	2328219	2124476	99
BH05	2366579	2346443	2138084	99.1
BH06	2411250	2394412	2181290	99.3
BH07	2293294	2273089	2077559	99.1
BH08	2081228	2058897	1856853	98.9
BH09	2162000	2149548	1984912	99.4
BH10	2091444	2074667	1895622	99.2
BH11	2495614	2479926	2268243	99.4
BH12	2368353	2348905	2153922	99.2
BH13	2520027	2497683	2236688	99.1
BH14	2594396	2563278	2246313	98.8
BH15	2308855	2275628	2075865	98.6
BH16	2367158	2340347	2121300	98.9
BH17	2277107	2259242	2064622	99.2
BH18	2381443	2364519	2167529	99.3
BH19	2354328	2334615	2127428	99.2
BH20	3454334	3418017	3162348	98.9
HL01	2220984	2200971	2009221	99.1
HL02	2340134	2323870	2138027	99.3
HL03	2325861	2307305	2109027	99.2
HL04	2271962	2243621	2016234	98.8
HL05	2446298	2413949	2195060	98.7
HL06	2880960	2850408	2597935	98.9
HL07	2229119	2201408	1983042	98.8
HL08	2356933	2341210	2153167	99.3
HL09	2206844	2194529	2026799	99.4
HL10	2143548	2123999	1937638	99.1
HL11	4674439	4629366	4301007	99
HL12	2032334	2007725	1827505	98.8
HL13	2210417	2182992	1977230	98.8
HL14	2291872	2271720	2070122	99.1
HL15	1895650	1874530	1715003	98.9
HL16	1900368	1863010	1654341	98
HL17	2184219	2163965	1978635	99.1
HL18	2181313	2162587	1978555	99.1
HL19	1947880	1910238	1605101	98.1
HL20	2360652	2306812	2021891	97.7
HN01	2273989	2234889	1958892	98.3
HN02	2484686	2451749	2167377	98.7
HN03	2434716	2403807	2145430	98.7
HN04	2285417	2252189	1983928	98.5
HN05	2568184	2528984	2228963	98.5
HN06	2364673	2335338	2092020	98.8
HN07	2329358	2298000	2049217	98.7
HN08	2071815	2031848	1744825	98.1
HN09	2178370	2135427	1874519	98
HN10	2194848	2159905	1904735	98.4
HN11	2087061	2047478	1781124	98.1
HN12	2453107	2425461	2181661	98.9
HN13	2396767	2372541	2136421	99
HN14	2394287	2359124	2104883	98.5
HN15	2214634	2183967	1952120	98.6
HN16	2009724	1973141	1746562	98.2
HN17	2153003	2111845	1849216	98.1
HN18	2282149	2248099	1983810	98.5
HN19	2096219	2058536	1814182	98.2
HN20	1522899	1480053	1260216	97.2
ND01	2739771	2712303	2506512	99
ND02	2909341	2886261	2682200	99.2
ND03	3248498	3216163	2973570	99
ND04	2685586	2652741	2425590	98.8
ND05	2978613	2957830	2764886	99.3
ND06	2619270	2604606	2441609	99.4
ND07	2148867	2130734	1960668	99.2
ND08	2865615	2837357	2632012	99
ND09	2901148	2878442	2677743	99.2
ND10	2786762	2753100	2537600	98.8
ND11	3072051	3032633	2783081	98.7
ND12	3208192	3179826	2934618	99.1
ND13	1863144	1847086	1682971	99.1
ND14	3065743	3030580	2790457	98.9
ND15	2813988	2754832	2489042	97.9
ND16	3324713	3296569	3059878	99.2
ND17	3333584	3306464	3067307	99.2
ND18	1749321	1734224	1589261	99.1
ND19	1706148	1686861	1539387	98.9
ND20	1745548	1724841	1579634	98.8
XM01	2844860	2821311	2614888	99.2
XM02	2719648	2697549	2498857	99.2
XM03	2670763	2640670	2424980	98.9
XM04	2849676	2832972	2642620	99.4
XM05	2960599	2938283	2728287	99.2
XM06	3242433	3220572	2991348	99.3
XM07	3237658	3212057	2983958	99.2
XM08	3630724	3602137	3313210	99.2
XM09	2943885	2909392	2678387	98.8
XM10	2679695	2641929	2439767	98.6
XM11	2622438	2593650	2388229	98.9
XM12	2113939	2098027	1932753	99.2
XM13	2682647	2661885	2471791	99.2
XM14	2686150	2665727	2478569	99.2
XM15	3018086	2994719	2771813	99.2
XM16	2922608	2895977	2682843	99.1
XM17	3013482	2993396	2796114	99.3
XM18	2905983	2882909	2677851	99.2
XM19	3014378	2979155	2736340	98.8
XM20	3052687	3012506	2776323	98.7
ZH01	1817968	1795546	1611470	98.8
ZH02	1785621	1771582	1634775	99.2
ZH03	1749549	1735886	1608826	99.2
ZH04	1727784	1712572	1568616	99.1
ZH05	1735010	1716596	1577209	98.9
ZH06	1795131	1774021	1622929	98.8
ZH07	1740305	1718920	1567775	98.8
ZH08	2062560	2033143	1848235	98.6
ZH09	1833316	1808615	1646773	98.7
ZH10	1854792	1821379	1617856	98.2
ZH11	1958906	1939130	1782906	99
ZH12	2120637	2102176	1926631	99.1
ZH13	2528296	2501849	2283109	99
ZH14	2487379	2464142	2254997	99.1
ZH15	2405044	2377397	2162696	98.9
ZH16	2530262	2504179	2290132	99
ZH17	2610537	2586674	2370258	99.1
ZH18	2549660	2521968	2303673	98.9
ZH19	2502424	2471182	2239655	98.8
ZH20	4123962	4041523	3638274	98
ZJ01	3103148	3081812	2863771	99.3
ZJ02	2652555	2628442	2438286	99.1
ZJ03	2125774	2107411	1933713	99.1
ZJ04	2059988	2037506	1863855	98.9
ZJ05	2148052	2130245	1961512	99.2
ZJ06	1940820	1925580	1770285	99.2
ZJ07	1875004	1857125	1709532	99
ZJ08	1850214	1829894	1673955	98.9
ZJ09	1906221	1892095	1746064	99.3
ZJ10	2268486	2249378	2070647	99.2
ZJ11	1684347	1666461	1526250	98.9
ZJ12	1885215	1869782	1720474	99.2
ZJ13	1874672	1856081	1713121	99
ZJ14	1711881	1695867	1559090	99.1
ZJ15	1792165	1773261	1624977	98.9
ZJ16	1905095	1886716	1744997	99
ZJ17	1792755	1777080	1635396	99.1
ZJ18	1841991	1819364	1659175	98.8
ZJ19	1733614	1709894	1557984	98.6
ZJ20	2072831	2051690	1868070	99
ZS01	2808844	2783807	2539125	99.1
ZS02	2781381	2747352	2494062	98.8
ZS03	2586591	2565630	2356206	99.2
ZS04	2568028	2542881	2324337	99
ZS05	2573795	2548147	2286129	99
ZS06	2676362	2641093	2379425	98.7
ZS07	2467374	2424703	2184392	98.3
ZS08	2618695	2585892	2339226	98.7
ZS09	2689262	2662335	2430308	99
ZS10	2670192	2642684	2417556	99
ZS11	2497651	2463896	2226411	98.6
ZS12	2641118	2608547	2353590	98.8
ZS13	2811973	2786406	2550761	99.1
ZS14	2636142	2607116	2372924	98.9
ZS15	2481289	2448665	2202192	98.7
ZS16	2418617	2382296	2152342	98.5
ZS17	2677897	2645747	2405919	98.8
ZS18	2493441	2455979	2181762	98.5
ZS19	2799815	2774937	2547275	99.1
ZS20	2562560	2536315	2315929	99

## Sheet: Table S4
TABLE S4. Summary of genotyping by sequencing data
Sample	Raw Base(bp)	Clean Base(bp)	Effective Rate(%)	Error Rate(%)	Q20(%)	Q30(%)	GC Content(%)
BH01	621781920	621756000	100	0.04	92.81	85.12	38.11
BH02	757585728	757537056	99.99	0.04	94.07	86.76	36.98
BH03	762092352	762043104	99.99	0.04	93.92	86.42	38.37
BH04	677547936	677502144	99.99	0.04	93.44	85.5	38.81
BH05	681619104	681574752	99.99	0.04	94.36	87.45	37.78
BH06	694483488	694440000	99.99	0.04	94.31	87.31	38.28
BH07	660510720	660468672	99.99	0.04	93.96	86.57	38.77
BH08	599430528	599393664	99.99	0.04	93.09	84.5	38.66
BH09	622698048	622656000	99.99	0.03	95.01	88.76	38.37
BH10	602368992	602335872	99.99	0.04	94.23	87.05	38.36
BH11	718783776	718736832	99.99	0.04	94.6	87.95	38.3
BH12	682128576	682085664	99.99	0.04	94.36	87.38	38.36
BH13	725815872	725767776	99.99	0.04	93.71	85.82	36.91
BH14	747229824	747186048	99.99	0.04	93.34	85.14	37.25
BH15	664987392	664950240	99.99	0.04	93.38	85.16	38.8
BH16	681783552	681741504	99.99	0.04	93.24	84.92	38.85
BH17	655847712	655806816	99.99	0.04	94.19	86.94	38.71
BH18	685897920	685855584	99.99	0.04	94.62	88.13	38.38
BH19	678089664	678046464	99.99	0.04	94.16	87.03	38.36
BH20	994976064	994848192	99.99	0.04	93.43	90.66	40.42
HL01	639681408	639643392	99.99	0.04	94.17	86.99	38.17
HL02	673998624	673958592	99.99	0.04	94.88	88.63	37.99
HL03	669893760	669847968	99.99	0.04	94.35	87.48	38.36
HL04	654365952	654325056	99.99	0.04	92.83	84.13	38.27
HL05	704582496	704533824	99.99	0.04	93.18	84.91	38.89
HL06	829763424	829716480	99.99	0.04	93.79	86.25	38.31
HL07	642023136	641986272	99.99	0.04	92.55	83.6	38.63
HL08	678836448	678796704	99.99	0.03	95	88.77	37.83
HL09	635615712	635571072	99.99	0.03	95.28	89.37	38.01
HL10	617382720	617341824	99.99	0.04	94.01	86.53	38.43
HL11	1346425344	1346238432	99.99	0.04	93.2	90.33	40.7
HL12	585351360	585312192	99.99	0.04	93.23	84.98	38.6
HL13	636635520	636600096	99.99	0.04	92.8	84.03	38.23
HL14	660100608	660059136	99.99	0.04	94.23	86.99	37.87
HL15	545983776	545947200	99.99	0.04	93.35	85.16	39.04
HL16	547330176	547305984	100	0.05	90.98	80.3	38.64
HL17	629096256	629055072	99.99	0.04	94.11	86.91	37.94
HL18	628255008	628218144	99.99	0.04	94.22	86.92	37.8
HL19	561010752	560989440	100	0.04	91.83	83.25	36.56
HL20	679891104	679867776	100	0.04	91.81	83.19	38.11
HN01	654930720	654908832	100	0.04	91.9	83.27	38.43
HN02	715615200	715589568	100	0.04	92.77	85.01	38.16
HN03	701229888	701198208	100	0.04	93.36	86.28	38.04
HN04	658228896	658200096	100	0.04	92.78	85.11	38
HN05	739664064	739636992	100	0.04	92.71	85	37.91
HN06	681056064	681025824	100	0.04	93.75	86.97	37.89
HN07	670879584	670855104	100	0.04	93.08	85.7	38.41
HN08	596706624	596682720	100	0.04	91.28	82.3	37.84
HN09	627393888	627370560	100	0.04	91.81	83.29	38.57
HN10	632136960	632116224	100	0.04	92.41	84.47	38.16
HN11	601095168	601073568	100	0.04	91.12	81.97	38.6
HN12	706524192	706494816	100	0.04	93.67	86.81	38.09
HN13	690297984	690268896	100	0.04	93.94	87.3	37.84
HN14	689578848	689554656	100	0.04	92.59	84.61	38.67
HN15	637833600	637814592	100	0.04	92.81	85.17	38.35
HN16	578819808	578800512	100	0.04	91.88	83.3	38.66
HN17	620087040	620064864	100	0.04	91.33	82.28	38.36
HN18	657280512	657258912	100	0.04	92.73	84.89	37.72
HN19	603731808	603711072	100	0.04	91.64	82.97	38.86
HN20	438608160	438594912	100	0.06	89.31	78.72	38.58
ND01	789103872	789054048	99.99	0.04	94.04	86.22	38.77
ND02	837944640	837890208	99.99	0.04	94.88	88.04	38.41
ND03	935634528	935567424	99.99	0.04	94.25	86.83	38.97
ND04	773498016	773448768	99.99	0.04	93.08	84.14	38.97
ND05	857902176	857840544	99.99	0.03	95.43	89.37	38.31
ND06	754407936	754349760	99.99	0.03	95.72	89.96	38.22
ND07	618885792	618873696	100	0.04	94.32	87.17	38.52
ND08	825346656	825297120	99.99	0.04	94.47	87.08	38.72
ND09	835582464	835530624	99.99	0.04	94.7	87.68	38.68
ND10	802635552	802587456	99.99	0.04	93.62	85.36	39.06
ND11	884807712	884750688	99.99	0.04	93.12	84.25	39
ND12	924020064	923959296	99.99	0.04	94.39	87	38.42
ND13	536597280	536585472	100	0.04	93.83	86.08	38.53
ND14	882994464	882933984	99.99	0.04	93.52	85.06	39.03
ND15	810472032	810428544	99.99	0.04	91.35	80.5	39.72
ND16	957583872	957517344	99.99	0.04	94.63	87.54	38.72
ND17	960143616	960072192	99.99	0.04	94.53	87.34	38.74
ND18	503813664	503804448	100	0.04	94.1	86.7	38.18
ND19	491380992	491370624	100	0.04	93.46	85.37	38.59
ND20	502729056	502717824	100	0.04	93.68	85.75	38.81
XM01	819376704	819319680	99.99	0.04	94.62	87.44	38.36
XM02	783311616	783258624	99.99	0.04	94.47	87.16	38.83
XM03	769228416	769179744	99.99	0.04	93.4	84.75	39.02
XM04	820766880	820706688	99.99	0.03	95.37	89.16	38.48
XM05	852708096	852652512	99.99	0.04	94.61	87.52	38.71
XM06	933883776	933820704	99.99	0.04	95.03	88.48	38.57
XM07	932510592	932445504	99.99	0.04	94.88	88.04	38.59
XM08	1045725120	1045648512	99.99	0.04	94.33	86.61	38.15
XM09	847891872	847838880	99.99	0.04	93.78	85.59	38.7
XM10	771796224	771752160	99.99	0.04	93.81	85.63	39
XM11	755310528	755262144	99.99	0.04	93.66	85.31	38.97
XM12	608823648	608814432	100	0.04	94.4	87.44	38.61
XM13	772653888	772602336	99.99	0.04	94.53	87.35	38.89
XM14	773661312	773611200	99.99	0.04	95.06	88.62	38.48
XM15	869261184	869208768	99.99	0.04	94.53	87.37	38.68
XM16	841769568	841711104	99.99	0.04	94.43	87.18	38.64
XM17	867940992	867882816	99.99	0.03	95.38	89.28	38.28
XM18	836982432	836923104	99.99	0.04	94.8	88.01	38.73
XM19	868201920	868140864	99.99	0.04	93.3	84.59	38.94
XM20	879239808	879173856	99.99	0.04	93.69	85.48	38.97
ZH01	523582272	523574784	100	0.04	92.48	83.54	39.13
ZH02	514270368	514258848	100	0.04	94.63	87.97	38.51
ZH03	503877888	503870112	100	0.03	94.92	88.5	38.52
ZH04	497612448	497601792	100	0.04	93.81	86.12	38.92
ZH05	499692096	499682880	100	0.04	93.94	86.55	38.86
ZH06	517006944	516997728	100	0.04	93.48	85.5	39.11
ZH07	501216768	501207840	100	0.04	93	84.51	39.09
ZH08	594027072	594017280	100	0.04	93.67	85.91	38.46
ZH09	528006240	527995008	100	0.04	93.12	84.84	39.29
ZH10	534189024	534180096	100	0.04	91.33	81.17	39.59
ZH11	564173568	564164928	100	0.04	94.03	86.65	38.97
ZH12	610753824	610743456	100	0.04	93.93	86.38	38.77
ZH13	728161344	728149248	100	0.04	93.85	86.14	39.13
ZH14	716377248	716365152	100	0.04	93.8	85.98	39.53
ZH15	692665632	692652672	100	0.04	93.34	85.11	39.58
ZH16	728729280	728715456	100	0.04	94.09	86.65	39.2
ZH17	751852800	751834656	100	0.04	93.97	86.45	39.52
ZH18	734313888	734302080	100	0.04	93.8	86.01	39.42
ZH19	720705600	720698112	100	0.04	92.91	84.09	39.81
ZH20	1187826336	1187701056	99.99	0.04	90.5	86.13	40.95
ZJ01	893761920	893706624	99.99	0.04	94.67	87.69	39.03
ZJ02	763984224	763935840	99.99	0.04	94.47	87.13	38.88
ZJ03	612234432	612222912	100	0.04	93.95	86.37	38.84
ZJ04	593289792	593276544	100	0.04	93.47	85.47	39.06
ZJ05	618653088	618638976	100	0.04	94.29	87.19	38.68
ZJ06	558970272	558956160	100	0.04	94.19	86.93	38.45
ZJ07	540010368	540001152	100	0.04	94.06	86.64	38.81
ZJ08	532869408	532861632	100	0.04	93.41	85.2	39.2
ZJ09	549003168	548991648	100	0.04	94.69	87.94	38.39
ZJ10	653337216	653323968	100	0.04	94.03	86.63	38.79
ZJ11	485100288	485091936	100	0.04	93.5	85.46	39.1
ZJ12	542952000	542941920	100	0.04	93.91	86.44	39.03
ZJ13	539916192	539905536	100	0.04	94.39	87.48	38.67
ZJ14	493033536	493021728	100	0.04	94.02	86.68	38.91
ZJ15	516151584	516143520	100	0.04	93.73	86.2	38.85
ZJ16	548674272	548667360	100	0.04	94.68	88	38.48
ZJ17	516324672	516313440	100	0.04	94.19	87.03	38.9
ZJ18	530503200	530493408	100	0.04	93.09	84.75	39.25
ZJ19	499289472	499280832	100	0.04	93.07	84.73	39.28
ZJ20	596987136	596975328	100	0.04	93.53	85.74	38.78
ZS01	808962048	808947072	100	0.04	94.47	87.4	38.6
ZS02	801052128	801037728	100	0.04	93.68	85.97	39.66
ZS03	744957792	744938208	100	0.04	94.25	87.06	39.43
ZS04	739607328	739592064	100	0.04	94.11	86.68	39.26
ZS05	741262176	741252960	100	0.04	93.56	85.38	38.64
ZS06	770803488	770792256	100	0.04	93.08	84.56	39.36
ZS07	710612640	710603712	100	0.04	93.12	84.62	39.42
ZS08	754190208	754184160	100	0.04	93.07	84.48	39.67
ZS09	774527616	774507456	100	0.04	93.77	86.03	39.47
ZS10	769029120	769015296	100	0.04	94.22	87.1	39.21
ZS11	719337600	719323488	100	0.04	93.66	85.94	39.06
ZS12	760657536	760641984	100	0.04	93.59	85.8	39.05
ZS13	809872128	809848224	100	0.04	94.52	87.63	38.84
ZS14	759220128	759208896	100	0.04	94	86.59	39.28
ZS15	714620736	714611232	100	0.04	92.69	83.78	39.42
ZS16	696568320	696561696	100	0.04	93.03	84.5	39.59
ZS17	771248160	771234336	100	0.04	93.6	85.72	39.49
ZS18	718118496	718111008	100	0.04	92.21	82.92	39.29
ZS19	806362272	806346720	100	0.04	94.47	87.56	38.78
ZS20	738042336	738017280	100	0.04	94.56	87.77	38.63

## Sheet: Table S5
TABLE S5. Genetic diversity analysis
Sample	Obs.Het.	Exp.Het	Pi
ZS	0.37048	0.28072	0.0030651
ND	0.33796	0.26122	0.0026164
XM	0.37941	0.28842	0.0032014
HL	0.30286	0.2447	0.0031298
ZH	0.38001	0.27702	0.0022284
ZJ	0.38663	0.27499	0.0020752
BH	0.35197	0.26268	0.0024506
QH	0.34343	0.26372	0.0017964

## Sheet: Table S6
TABLE S6. Analysis of molecular variance (AMOVA) for eight populations of M. japonicus
Source of variation	d.f.	Sum of squares	Variance components	Percentage variation
Among populations	7	163.961	0.50271	7.61049
Within populations	304	1624.2	6.10275	92.3895
Total	311	1788.16	6.60546
